# Supplementary material for: Boundary complexity of cortical and subcortical areas predicts deep brain stimulation outcomes in Parkinson’s disease
Source: Nat Commun. 2025 Jul 1;16:5590. doi: 10.1038/s41467-025-60695-4 (PMC12219618; doi:10.1038/s41467-025-60695-4)
Supplement: Supplementary file 4 — Source Data [file 41467_2025_60695_MOESM4_ESM.xlsx]

## Sheet: Figure 1
subject_ID	group	FD_1	FD_2	FD_3	FD_4	FD_5	FD_6	FD_7	FD_8	FD_9	FD_10	FD_11	FD_12	FD_13	FD_14	FD_15	FD_16	FD_17	FD_18	FD_19	FD_20	FD_21	FD_22	FD_23	FD_24	FD_25	FD_26	FD_27	FD_28	FD_29	FD_30	FD_31	FD_32	FD_33	FD_34	FD_35	FD_36	FD_37	FD_38	FD_39	FD_40	FD_41	FD_42	FD_43	FD_44	FD_45	FD_46	FD_47	FD_48
hl_01	HC	2.2773	2.11572	2.16197	2.23259	2.11304	2.10782	2.26344	2.21748	2.27976	2.38619	2.05712	1.97696	2.22216	2.06949	2.15431	2.12256	1.94705	2.11397	2.19361	2.13773	2.09972	1.79247	2.21405	2.18391	2.03443	2.00147	2.02237	2.0124	2.02395	1.90895	2.22872	2.22501	1.99231	1.99482	2.10558	2.36632	1.97525	2.02955	1.95269	1.92163	2.07192	2.0143	2.00188	2.20913	2.04825	1.99197	1.97219	2.06425
hl_02	HC	2.34127	2.11856	2.2387	2.34531	2.10412	2.07485	2.31643	2.31751	2.25513	2.38408	2.2521	2.06349	2.3024	2.04687	2.19097	2.12281	1.96154	2.0777	2.22842	2.2147	1.94755	2.03138	2.21034	2.21407	2.0533	1.96992	2.02403	1.98201	2.08117	2.0028	2.2191	2.0871	2.04955	1.99658	2.18349	2.2352	1.99982	2.03799	2.00677	1.95922	1.99126	2.04497	1.97731	2.17261	2.10454	2.01951	2.05624	2.03013
hl_03	HC	2.26936	2.06442	2.24684	2.25892	2.14478	2.10722	2.2673	2.26046	2.33113	2.38303	2.12483	1.89601	2.24265	2.03077	2.16667	2.1629	1.91362	2.0287	2.14914	2.14314	2.13178	1.85071	2.17727	2.07024	1.92381	1.98537	2.07957	1.97601	2.08863	1.96439	2.25422	2.17225	2.0403	1.97591	2.13016	2.3809	1.98332	1.95132	1.95159	1.87967	2.08307	2.01461	2.02172	2.15498	2.02472	2.02497	1.99656	2.1105
hl_04	HC	2.26476	2.11404	2.18339	2.29844	2.14382	2.09405	2.24804	2.28203	2.29809	2.39162	2.12878	2.09017	2.1926	2.06048	2.14981	2.18362	1.93336	2.16779	2.19353	2.17431	2.07282	1.83772	2.21174	2.09429	1.95834	1.98084	2.05795	1.95449	2.06062	1.9775	2.16474	2.2308	2.08734	1.96246	2.24216	2.24811	2.01681	1.97907	2.14367	1.98	2.09538	1.96808	2.04178	2.22086	2.06906	2.01841	2.06319	2.11541
hl_05	HC	2.33413	2.11923	2.25766	2.3243	2.12141	2.08625	2.28182	2.27011	2.2567	2.36423	2.1446	1.98317	2.23168	2.01833	2.09455	2.12746	1.92192	2.05179	2.27333	2.21748	2.07992	1.83593	2.2306	2.16284	1.97776	1.98672	2.07343	1.98943	2.08992	1.97265	2.19088	2.23131	2.04144	2.00496	2.21999	2.30719	1.99073	2.06757	1.95976	1.88695	2.02449	1.97368	1.95005	2.14643	2.05301	1.97126	2.04488	2.07159
hl_06	HC	2.1511	2.05072	2.16468	2.21088	2.05391	2.01137	2.18304	2.19743	2.21842	2.29446	2.06125	1.91275	2.14743	2.00974	2.08727	2.11002	1.92974	2.0174	2.12818	2.07308	1.78943	1.81756	2.16532	2.14301	1.92046	2.13723	2.00588	1.93421	2.04181	1.92589	2.12819	2.02758	1.99387	1.94961	2.32221	2.2786	2.01876	2.04056	1.93301	1.96942	2.04321	1.99449	2.02394	2.20384	2.00827	2.01419	2.02609	2.13463
hl_07	HC	2.21694	2.06056	2.15713	2.23069	2.06306	2.09803	2.24976	2.21934	2.27407	2.39272	2.14184	1.89266	2.19376	2.02776	2.09014	2.10181	1.93013	2.053	2.13723	1.98341	2.11227	1.87147	2.17231	2.07588	1.92042	1.89202	2.00221	1.94968	2.03306	1.90514	2.15569	2.14856	2.05195	1.97791	2.22867	2.24648	2.02536	1.99494	2.11289	1.91939	2.0115	1.96084	2.03871	2.18162	1.99706	1.92488	1.95978	2.12594
hl_08	HC	2.25899	2.08932	2.18093	2.23744	2.10574	2.07419	2.25912	2.25377	2.28062	2.3653	2.13733	1.91986	2.22348	2.02755	2.12035	2.13708	1.91148	2.05664	2.18062	2.07109	1.99201	1.80515	2.15664	2.13006	2.20305	1.89203	1.98584	1.90044	2.00772	1.95221	2.14089	2.09494	2.13653	1.97349	2.2208	2.2729	1.98975	1.96102	1.93508	1.93381	2.00792	1.98222	2.0944	2.13854	2.2375	2.03235	2.05826	2.15672
hl_09	HC	2.25421	2.11323	2.16999	2.22909	2.11659	2.11845	2.286	2.26899	2.22803	2.36053	2.17273	2.18009	2.23233	2.07777	2.1448	2.13843	1.97606	2.14119	2.18554	2.1514	2.11281	1.84246	2.17969	2.1603	1.93979	1.91974	2.03595	1.96697	2.06335	1.98696	2.16491	2.18551	2.02221	2.00494	2.15342	2.34999	1.99343	1.995	1.95106	1.90664	2.09716	2.06278	2.03015	2.18871	2.03862	2.01581	2.06537	2.09264
hl_10	HC	2.29089	2.1228	2.23969	2.30205	2.11232	2.13486	2.2734	2.26504	2.22367	2.40742	2.14993	2.01044	2.2173	2.05676	2.122	2.19241	1.91424	2.05808	2.20861	2.20556	2.10092	2.0231	2.24375	2.10939	1.95505	1.9817	2.05853	2.04051	2.07215	1.98945	2.24267	2.12092	2.07931	1.99114	2.27846	2.34809	2.00355	2.06633	1.93611	1.91081	2.0693	2.06838	2.01882	2.1991	2.08741	2.02677	2.0314	2.14933
hl_11	HC	2.28287	2.09752	2.24704	2.30482	2.104	2.10431	2.297	2.28994	2.26423	2.31154	2.10112	1.96708	2.20579	2.00278	2.13821	2.1629	1.91518	2.03532	2.2059	2.03326	2.09935	1.99585	2.2416	2.23485	2.05601	1.99097	2.01772	1.96224	2.05559	1.92935	2.20665	2.13091	2.01981	1.95425	2.17399	2.35106	2.00645	2.04583	1.97626	1.961	2.06371	2.07467	2.0294	2.09893	2.07556	1.97192	2.03522	2.08511
hl_12	HC	2.35875	2.0895	2.24662	2.32042	2.17828	2.16394	2.30931	2.28966	2.29985	2.44727	2.21069	2.05053	2.24134	2.07837	2.14982	2.18949	1.92274	2.04209	2.24287	2.04479	2.12018	1.79451	2.24455	2.15417	2.03638	2.0432	2.03508	2.01187	2.08083	1.98506	2.21966	2.22646	2.02133	1.98475	2.16981	2.23547	2.01591	1.98984	1.93288	1.93703	2.06221	1.9998	2.00492	2.091	2.0844	1.99355	2.03353	2.10801
hl_13	HC	2.27495	2.07699	2.14654	2.22694	2.1406	2.14048	2.24027	2.21102	2.30185	2.41071	2.12893	1.98969	2.14983	1.98632	2.14966	2.09326	1.90984	2.07063	2.163	2.14455	1.92355	2.06745	2.17368	2.16678	1.96661	2.051	2.04779	1.97533	2.02739	1.92088	2.20781	2.20165	2.04185	1.98738	2.12417	2.35314	1.99163	2.04208	1.99978	1.95606	2.03816	1.98947	2.04388	2.18291	2.08435	1.97666	2.07109	2.0814
hl_14	HC	2.23528	2.10985	2.17534	2.26693	2.06386	2.03965	2.27998	2.28002	2.20536	2.34358	2.14576	1.90904	2.22699	2.03638	2.08061	2.11918	1.89504	1.98598	2.18549	2.12605	1.95352	1.75965	2.16075	2.08788	1.94301	1.88539	1.96109	1.90348	2.04428	1.93541	2.20391	2.20029	2.01366	2.00702	2.17036	2.37131	2.0022	1.96948	2.12472	1.92874	2.10831	2.02303	2.02208	2.16231	2.09484	1.96788	2.02641	2.11962
hl_15	HC	2.32957	2.11996	2.24859	2.32131	2.15377	2.13381	2.33163	2.29986	2.33129	2.40094	2.10971	1.84506	2.22594	2.08828	2.09083	2.13766	1.89615	2.05309	2.22109	2.14693	2.03098	1.84913	2.22091	2.09548	1.92624	1.96168	2.0562	1.93842	2.04217	1.94715	2.16005	2.0218	2.00862	1.99046	2.2058	2.27414	2.01336	2.00039	1.96369	1.94465	2.0503	1.96773	2.06325	2.07193	2.33647	2.04054	2.00641	2.13847
hl_16	HC	2.27662	2.12157	2.23726	2.28652	2.11643	2.07882	2.29136	2.30465	2.26398	2.37525	2.16571	1.98825	2.24095	2.08701	2.13099	2.16324	1.91578	2.07081	2.12163	2.12645	2.09335	1.86169	2.22596	2.09221	2.01601	1.91638	2.04717	1.98222	2.0882	1.95855	2.14096	2.21889	2.04666	1.9855	2.20072	2.26766	1.98897	1.96961	2.02298	1.94852	2.00265	2.04809	2.0139	2.19892	2.04228	1.99283	1.98804	2.04633
hl_17	HC	2.31337	2.19339	2.25389	2.33368	2.12658	2.11968	2.31712	2.36826	2.3071	2.4136	2.19254	1.98669	2.28899	2.085	2.17394	2.1267	1.95683	2.09938	2.24687	2.06778	2.06192	1.80979	2.25765	2.15547	2.06778	1.97713	1.99926	1.91697	2.09473	1.98408	2.19383	2.24939	2.03803	1.97472	2.19812	2.28325	1.98973	2.06046	1.9552	1.93194	2.13574	2.04992	1.96148	2.20345	2.07674	2.00409	2.07008	2.07781
hl_18	HC	2.30446	2.03039	2.14762	2.20685	2.0928	2.04999	2.20559	2.21201	2.29761	2.28652	1.92949	1.92542	2.13652	1.94149	2.11935	2.14694	1.99018	1.96152	2.12567	2.23425	2.11655	1.82698	2.13269	2.1079	1.92912	1.90651	2.03044	1.93306	2.05782	1.95211	2.16807	2.20452	2.12616	1.93923	2.26271	2.2853	2.01252	1.99182	1.98197	1.9649	2.05063	2.0806	2.04639	2.08722	2.04151	1.98951	2.0397	2.17783
hl_19	HC	2.26616	2.14512	2.20712	2.2691	2.12435	2.10666	2.32289	2.28141	2.34706	2.37861	2.17887	2.02192	2.20847	2.04563	2.18334	2.1102	1.91035	2.02487	2.18388	2.01621	2.06333	1.79804	2.20616	2.20519	2.02861	1.9659	2.04762	1.98485	2.08115	1.97395	2.18088	2.12564	1.98367	1.9733	2.16123	2.27731	1.99635	2.02935	1.9369	1.94609	2.03895	1.97389	2.03173	2.14404	2.26901	1.98012	2.02247	2.10229
hl_20	HC	2.25433	2.11637	2.17629	2.23966	2.11819	2.14058	2.26189	2.29564	2.25038	2.43286	2.18516	1.90101	2.25316	1.97314	2.1065	2.14323	1.92024	2.00741	2.12562	2.1389	2.09096	1.80532	2.20233	2.07499	2.02032	1.9798	2.03056	1.9053	2.0104	1.91645	2.07462	2.1401	2.01829	2.00466	2.16369	2.30825	2.00404	1.97622	2.00564	1.94083	1.98648	1.97324	2.07224	2.19769	2.26887	1.94214	2.04633	2.09129
hl_21	HC	2.32328	2.19728	2.21815	2.32478	2.141	2.11688	2.2874	2.31017	2.32709	2.32579	2.18094	1.94026	2.23896	2.04452	2.22666	2.16003	1.92683	2.01725	2.26258	2.09169	2.08793	1.83797	2.22768	2.2557	1.94981	2.01135	2.04851	2.00168	2.07036	1.97127	2.13724	2.09953	1.99849	2.0424	2.13483	2.16729	2.00736	1.96517	1.95244	1.89956	1.9916	1.97355	2.0328	2.16522	2.03797	1.97131	2.00331	2.1109
hl_22	HC	2.26498	2.08231	2.20678	2.30476	2.13828	2.09977	2.26987	2.26998	2.29776	2.37209	2.11548	1.94634	2.22491	2.06863	2.16094	2.18531	1.92653	2.0013	2.16941	2.01705	2.09588	1.82054	2.25471	2.15031	2.03383	1.97479	2.06228	1.95679	2.08918	1.98258	2.21789	2.11697	2.05844	2.04637	2.15485	2.33295	2.00297	1.99165	2.00966	1.94994	2.03867	2.0358	2.05501	2.20281	2.06018	2.0145	1.98532	2.14409
hl_23	HC	2.26471	2.09189	2.18509	2.27058	2.10943	2.10157	2.26575	2.25977	2.24481	2.34539	2.08494	2.01355	2.20788	2.02452	2.12192	2.17226	1.95513	2.06214	2.18367	2.02221	2.11106	2.05621	2.19008	2.21777	2.03286	1.96818	2.04046	1.96847	2.07857	1.98369	2.18977	2.0717	1.9762	2.01356	2.10546	2.23272	2.01498	1.9668	1.97133	1.99146	2.05364	2.02772	2.0017	2.0889	2.03105	2.01936	1.97866	2.13922
hl_24	HC	2.32245	2.14196	2.21782	2.25888	2.12908	2.11402	2.28609	2.26375	2.22138	2.3791	2.15147	1.988	2.26814	2.03956	2.17107	2.14512	1.93046	2.12559	2.2311	2.19377	2.0484	2.11556	2.21899	2.12495	2.06489	1.98655	2.03358	1.94949	2.06655	1.98298	2.19208	2.08327	2.04925	1.99625	2.16885	2.29012	1.98807	2.00943	1.98533	1.91052	2.03186	1.96492	2.04937	2.18858	2.08463	2.01952	2.07686	2.08121
hl_25	HC	2.33193	2.11792	2.25059	2.34449	2.08508	2.07755	2.29832	2.30692	2.28248	2.37051	2.12656	2.01017	2.22901	2.10392	2.16845	2.15545	1.95361	2.06465	2.24851	2.1822	2.11136	2.02364	2.21778	2.14133	2.05001	1.97192	2.02951	1.94694	2.06819	1.98813	2.01165	2.12912	2.03305	2.01675	2.36382	2.29377	1.99828	2.04472	1.95628	1.92245	2.08129	2.08045	1.94256	2.1505	2.04724	1.96347	2.0488	2.148
hl_26	HC	2.38439	2.1447	2.17695	2.23774	2.1329	2.12723	2.24851	2.28686	2.2839	2.37489	2.17801	1.99263	2.19647	2.00684	2.14366	2.18134	1.93503	2.08892	2.18427	2.06654	2.10746	1.83379	2.20216	2.08357	1.96704	1.9557	2.03319	1.96902	2.07204	1.96054	2.06951	2.21924	2.02924	1.99059	2.14521	2.14125	2.02954	1.98923	1.95943	1.92786	2.06324	2.01975	2.08523	2.18934	2.05226	2.0174	2.02589	2.06963
hl_27	HC	2.27446	2.0283	2.1966	2.26942	2.11216	2.10077	2.29578	2.26912	2.29381	2.36082	1.95269	1.93743	2.1907	2.00283	2.10887	2.12558	1.90489	2.01694	2.12732	2.11347	2.07191	1.78268	2.19558	2.17696	1.99418	1.92321	2.04733	1.97016	2.06269	1.95773	2.18423	2.04267	2.01247	1.96202	2.38485	2.33429	1.95902	2.04939	1.92818	1.94747	2.06575	1.99644	2.05229	2.14593	2.06684	2.01607	1.98975	2.07683
hl_28	HC	2.31486	2.12252	2.20038	2.22182	2.15218	2.12479	2.24391	2.20289	2.31011	2.30252	2.13025	1.92446	2.20851	2.05773	2.16207	2.14728	1.88249	2.02884	2.14064	2.16211	2.10574	2.01783	2.1759	2.13898	1.94801	2.03023	2.027	1.93969	2.01432	1.92608	2.17472	2.24659	2.04068	2.00059	2.16211	2.30827	1.97755	2.02483	2.11554	1.92269	1.99485	1.88785	2.01345	2.23781	2.04873	2.05168	2.03416	2.10151
hl_29	HC	2.35077	2.12348	2.24026	2.31751	2.12824	2.06137	2.34263	2.3035	2.23209	2.34952	2.15934	2.2921	2.27355	2.00073	2.14746	2.13958	1.89076	2.03027	2.16569	2.05043	1.9755	2.02693	2.24153	2.11367	2.03253	1.95477	2.02663	1.90732	2.08469	1.97357	2.22143	2.16585	2.08377	1.9891	2.13268	2.34189	1.96681	2.07879	2.06849	1.94637	2.05726	2.03967	2.05604	2.16192	2.07145	1.97867	2.02841	2.16173
tau_57	HC	2.38155	2.17132	2.1948	2.26298	2.05507	2.08925	2.27493	2.28985	2.27637	2.26156	2.1658	1.92466	2.23766	2.04762	2.1506	2.10952	1.93016	2.05496	2.17183	2.15287	2.08952	1.85005	2.14195	2.15174	1.86578	1.98983	2.03997	1.93877	2.02706	1.94267	2.21026	2.25474	2.00079	2.01485	2.08085	2.21372	1.99301	1.99527	1.99342	1.94031	1.99679	1.99551	2.03549	2.14172	2.01195	2.02278	2.0298	2.20922
tau_58	HC	2.27705	2.16516	2.21839	2.32931	2.1136	2.11695	2.30486	2.30949	2.29041	2.3981	2.20483	1.92606	2.27279	2.00793	2.11355	2.13701	1.90683	2.05916	2.23857	2.06951	2.11843	1.83859	2.21393	2.21324	1.99133	1.98792	2.02071	1.94303	1.95701	1.90656	2.16932	2.21344	2.05816	2.03089	2.12537	2.19303	2.02587	2.00019	2.02713	1.97567	1.99798	2.03845	2.00975	2.1271	2.22684	1.98529	2.07714	2.14682
tau_59	HC	2.29572	2.09319	2.17513	2.26003	2.10342	2.07531	2.25517	2.27031	2.22156	2.37067	2.12205	2.0167	2.26746	2.03853	2.1733	2.13982	1.93705	2.08271	2.18523	1.96756	2.05332	2.04916	2.22984	2.22511	2.03241	1.94076	2.03103	1.89113	2.00891	1.9266	2.03138	2.05727	2.01192	2.0758	2.04225	2.12831	2.02868	1.964	2.09695	1.89887	1.99024	2.00259	2.05174	2.12957	2.11195	2.02529	2.07385	2.04534
tau_60	HC	2.28145	2.04352	2.18124	2.19325	2.13546	2.09555	2.25868	2.2073	2.30805	2.36466	2.1808	2.03753	2.16552	2.047	2.11948	2.14671	1.92638	2.03341	2.16983	2.09091	1.99107	1.82492	2.1876	2.1298	1.92808	1.99876	2.08572	1.98672	2.06028	1.9559	2.29238	2.05122	2.01975	2.00373	2.29121	2.28217	2.04427	1.99128	2.02379	1.93709	2.02693	2.00804	2.02407	2.17189	2.07648	1.97516	2.05256	2.09367
tau_61	HC	2.36273	2.12026	2.24427	2.32431	2.12237	2.09556	2.35786	2.30413	2.32142	2.42666	2.22336	2.00788	2.22451	2.06289	2.14134	2.17041	1.93515	2.05009	2.21499	2.11228	2.07064	1.81414	2.24744	2.39222	2.00232	1.94691	2.02549	1.92943	2.05409	1.95839	2.19165	2.23431	1.99886	2.0161	2.11986	2.23995	1.97992	1.95844	1.93966	1.90234	2.04502	1.92068	2.07168	2.20584	2.08865	2.02655	2.07942	2.09502
tau_62	HC	2.29753	2.05343	2.14681	2.24497	2.13075	2.13337	2.26387	2.24274	2.27708	2.37259	2.18319	1.94102	2.26198	2.1197	2.13132	2.15272	1.9224	2.04223	2.12388	2.1672	2.08205	1.8114	2.18209	2.20453	1.95192	1.97257	2.03417	1.96296	2.02719	1.93241	2.19369	2.26015	2.02697	1.95942	2.19104	2.17122	2.03054	1.96838	1.98169	1.9584	2.014	1.96418	2.07104	2.18871	2.08872	2.00494	2.04217	2.11255
tau_63	HC	2.26212	2.12945	2.17045	2.21614	2.0538	2.05952	2.26055	2.2645	2.21019	2.29554	2.19041	1.93135	2.27125	2.08674	2.20074	2.19746	1.94865	2.03005	2.23686	2.00903	2.14665	1.90522	2.1448	2.14148	1.87624	1.91617	2.01733	1.92844	2.05217	1.91549	2.34525	2.10519	2.02478	2.04156	2.15108	2.26152	2.04468	1.98552	2.03532	1.99726	2.05762	2.08013	2.0608	2.1577	2.07928	1.97274	1.96215	2.16979
tau_64	HC	2.36527	2.17612	2.20901	2.29397	2.11652	2.12048	2.30901	2.29953	2.32257	2.35416	2.23219	1.95765	2.28961	2.04701	2.17859	2.17667	1.97495	2.04868	2.21004	2.06791	2.0722	1.81826	2.20419	2.22818	1.87556	1.97427	2.08004	1.94738	2.0852	1.95424	2.21252	2.17829	2.04244	2.00258	2.04209	2.35612	2.01905	1.98192	1.94424	1.92105	2.08414	1.98937	2.0623	2.10892	2.26686	2.02585	1.99728	2.13932
tau_65	HC	2.31052	2.11501	2.15702	2.25175	2.11365	2.0801	2.28655	2.25877	2.28074	2.37295	2.0448	1.96929	2.27059	2.06612	2.13014	2.16399	1.95951	2.07341	2.22825	2.03394	2.09478	1.84468	2.15564	2.14212	1.97144	1.99527	2.04241	1.96705	2.07767	1.99285	2.21569	2.12439	2.01078	2.05076	2.12522	2.26375	1.98425	1.94191	2.10883	1.91998	2.01717	1.97688	2.04887	2.11299	2.09837	2.03877	2.01353	2.20326
tau_66	HC	2.32652	2.14392	2.16487	2.27523	2.14039	2.09951	2.28107	2.28069	2.2538	2.36473	2.17616	1.98794	2.23829	2.08403	2.12305	2.13707	1.92328	2.06286	2.20996	2.01198	2.09571	1.82704	2.20518	2.11093	1.9434	1.94398	2.03924	1.94168	2.06519	1.93324	2.23782	2.24378	2.02076	1.99319	2.19273	2.29536	1.99876	2.04505	2.10517	1.93314	1.98954	2.02455	1.98314	2.15647	2.06267	1.97999	1.9635	2.07448
tau_67	HC	2.24827	2.07874	2.11506	2.22246	2.09638	2.07392	2.2156	2.21959	2.24727	2.34798	2.18181	1.94797	2.22541	2.1113	2.19713	2.12488	2.05813	2.0601	2.22062	2.13239	1.97815	1.84232	2.12169	2.13937	1.92572	1.94456	1.9822	1.87841	2.03626	1.94052	2.21525	2.17152	2.03353	2.02438	2.16459	2.26935	1.98136	1.99021	1.98593	1.95092	1.98398	2.00125	2.04172	2.1967	2.02514	1.98973	1.98082	2.20453
tau_68	HC	2.23635	2.11157	2.11758	2.19095	2.05629	1.99536	2.28389	2.25043	2.23149	2.19292	2.02713	1.97481	2.27776	2.03904	2.15595	2.13574	1.92019	2.04012	2.16526	2.10979	2.14126	1.82321	2.15553	2.10821	1.89526	1.90422	2.01506	1.92247	2.07127	1.96098	2.083	2.10435	2.02339	1.97969	2.16267	2.33305	2.01591	1.98992	1.98246	1.97255	2.06951	2.02844	2.03083	2.14732	2.01709	1.94017	2.08073	2.11734
tau_69	HC	2.30963	2.12438	2.17638	2.25359	2.12366	2.07502	2.25576	2.22547	2.26906	2.36059	2.13196	1.98384	2.22662	2.04623	2.1359	2.12056	1.93226	2.04343	2.2222	2.00833	2.08985	1.83541	2.20169	2.17972	2.06692	1.988	2.02242	1.89615	2.0166	1.93664	2.19948	2.11509	2.04424	2.01119	2.15282	2.23615	2.00689	1.97673	2.01201	1.93435	2.0503	2.02883	2.03978	2.16614	2.07496	1.98094	2.02079	2.13064
tau_70	HC	2.33719	2.15375	2.1824	2.25859	2.12289	2.11927	2.26605	2.25048	2.28218	2.428	2.11592	1.9413	2.24976	2.03537	2.14859	2.1527	1.87038	2.02895	2.23637	2.03026	2.05751	1.93768	2.1654	2.13122	1.99085	1.96749	2.04153	1.94055	2.03442	1.94695	2.32067	2.23725	2.0321	2.01206	2.13436	2.34224	1.97507	2.03043	1.94958	1.93672	2.09071	2.03371	2.02383	2.17042	2.04868	1.97243	2.06722	2.12951
tau_71	HC	2.32101	2.12946	2.17112	2.28204	2.12381	2.09633	2.28341	2.25829	2.28003	2.38545	2.15454	1.88395	2.20248	2.00803	2.1356	2.17416	1.89001	2.02879	2.23854	2.067	1.99605	1.80078	2.19383	2.19546	1.96891	2.0048	2.03992	1.96472	2.04941	1.94483	2.39116	2.19279	2.06079	2.04215	2.14428	2.2566	2.00366	1.98976	1.95929	1.94737	2.03317	2.0094	2.08238	2.10748	2.07603	2.01742	2.00851	2.22987
tau_72	HC	2.35754	2.24653	2.22463	2.28959	2.16793	2.09396	2.30431	2.27566	2.2556	2.39781	2.17924	2.04935	2.13919	2.10783	2.16079	2.17465	1.92457	2.03443	2.29603	2.04079	2.02654	1.80845	2.23501	2.20679	1.95638	1.97325	2.04064	1.91604	2.01351	1.9428	2.14214	2.15472	2.06371	2.07952	2.07762	2.2525	2.03154	2.00864	2.14183	1.87994	2.06173	1.93125	2.00617	2.10824	2.07817	2.01252	2.06132	2.06647
tau_73	HC	2.35447	2.14676	2.15589	2.26875	2.07695	2.02352	2.28464	2.26917	2.24078	2.2014	2.16496	1.97051	2.11574	2.0735	2.18566	2.12113	1.90204	2.0283	2.23364	1.99343	1.99183	1.76516	2.09133	2.15562	1.86964	1.93312	2.01555	1.91906	2.06483	1.9472	2.18857	2.06043	2.0302	2.02337	2.13968	2.14851	1.97795	1.95286	1.93514	1.92531	2.01772	2.02528	2.02656	2.19349	2.02224	1.99592	2.09403	2.08941
tau_74	HC	2.27993	2.11947	2.20649	2.26837	2.11845	2.06823	2.30752	2.26911	2.24672	2.36462	2.15766	1.96271	2.26981	2.06277	2.19079	2.13865	1.98071	2.06039	2.1679	2.07371	2.13849	1.84561	2.19527	2.18587	1.99343	1.95849	1.97228	1.91496	2.08946	1.97556	2.23205	2.11665	2.05714	1.95231	2.16377	2.31141	2.03019	2.07909	2.00194	1.96546	2.12947	2.05996	1.91947	2.13718	2.04327	1.99615	2.04351	2.1889
tau_75	HC	2.34129	2.11077	2.18708	2.26903	2.06395	2.07028	2.26507	2.25557	2.22231	2.28779	2.18725	1.89705	2.19211	1.98808	2.14641	2.07681	1.91994	2.02515	2.21428	2.01111	2.09683	1.7882	2.18278	2.2095	1.95853	1.95872	1.98381	1.92185	2.05478	1.93968	2.20187	2.29206	2.03432	2.05653	1.95328	2.18088	2.04496	2.0859	1.93407	1.91866	1.99914	1.98342	1.99205	2.09979	2.05835	2.03278	2.12409	2.0367
tau_76	HC	2.33622	2.16484	2.23888	2.33531	2.12667	2.08317	2.321	2.29191	2.25526	2.30073	2.18061	1.98246	2.2233	2.06239	2.16603	2.16341	1.90737	1.98162	2.19248	2.08992	2.07496	2.02564	2.22415	2.24218	2.01383	1.96752	1.9475	1.95005	2.0574	1.94518	2.20848	2.13136	2.03518	1.97402	2.16478	2.36283	1.97854	2.04923	1.96104	1.95294	2.02679	2.0581	1.99365	2.11345	2.06261	1.99655	2.01061	2.12343
pardoe_150	HC	2.26885	2.13053	2.19838	2.25845	2.15246	2.15764	2.28727	2.2338	2.32534	2.39578	2.17607	2.02372	2.26757	2.09569	2.15174	2.15605	1.9455	2.06247	2.14262	2.1405	2.07433	1.80161	2.22448	2.26128	1.96708	2.02431	2.02866	2.04002	2.07747	1.95396	2.31002	2.19369	2.04572	2.01363	2.19795	2.3526	1.99343	2.04	1.96532	1.93245	2.13273	2.03667	2.05221	2.08018	2.06786	2.03328	2.07415	2.09855
pardoe_235	HC	2.26492	2.08825	2.26434	2.29606	2.11088	2.11473	2.27245	2.26916	2.28475	2.36037	2.20899	2.01273	2.22287	2.09536	2.14726	2.14561	1.92112	2.0635	2.16853	2.13714	1.95623	1.97716	2.19879	2.21516	2.05264	2.00361	1.99316	1.98539	2.04955	1.96733	2.19593	2.05394	1.99288	2.03142	2.05379	2.1659	1.99783	2.04627	1.94152	1.9168	2.0849	2.09064	2.02819	2.129	2.09739	2.0097	2.01083	2.10708
pardoe_242	HC	2.25887	2.12965	2.26808	2.2732	2.11083	2.06746	2.33593	2.30286	2.22232	2.36834	2.22043	2.1091	2.28437	2.09286	2.14113	2.14304	1.94539	2.04232	2.20657	2.05747	1.99038	1.82396	2.27491	2.15447	1.95402	1.98335	2.01332	1.95032	2.06279	1.96324	2.13948	2.07118	2.01248	2.05815	2.08599	2.15145	2.00522	1.98242	1.9602	1.95121	2.02929	1.98025	2.05066	2.23975	2.08045	2.05589	2.04146	2.08996
pardoe_244	HC	2.26176	2.09514	2.19305	2.29881	2.07287	2.08947	2.29637	2.25208	2.20721	2.35617	2.15931	2.06297	2.24076	2.03868	2.11196	2.12199	1.94144	2.05485	2.1925	2.16276	2.07861	1.77103	2.25245	2.12477	1.95807	1.95168	1.98927	1.90705	2.1065	1.99109	2.20227	2.26531	2.05	1.95476	2.12999	2.3566	1.99643	2.00304	1.92521	1.90701	2.02751	1.99387	1.99368	2.15546	2.02464	1.95317	2.05855	2.06403
pardoe_245	HC	2.39116	2.1766	2.22181	2.26819	2.14664	2.08951	2.31682	2.27937	2.29752	2.32599	2.22457	2.04712	2.33251	2.10522	2.23643	2.18722	1.95921	2.16972	2.20361	2.16705	1.98457	2.02037	2.2782	2.19825	1.99443	1.9307	2.04269	1.9647	2.07335	1.98826	2.2626	2.12136	2.03003	1.99579	2.13181	2.34947	1.9788	2.02272	1.94384	1.92392	2.06978	2.0372	2.12751	2.1907	2.07772	2.04537	1.99447	2.14057
neurocon_14	HC	2.29154	2.13908	2.24694	2.32739	2.13279	2.14906	2.32814	2.32725	2.2858	2.36838	2.05578	1.99542	2.26088	2.07383	2.14425	2.14045	1.95115	2.02383	2.26948	2.20504	2.03186	1.77494	2.22875	2.14473	2.07114	2.02955	1.97991	1.94738	2.05814	1.95186	2.19132	2.23383	2.02744	1.95052	2.07703	2.25424	1.97134	2.03123	2.14106	1.96402	2.04302	2.03221	1.98089	2.22723	2.12595	2.02137	2.04371	2.10084
neurocon_15	HC	2.3468	2.15682	2.17128	2.27108	2.10685	2.08484	2.28301	2.31606	2.31963	2.31987	2.21795	1.96921	2.25775	2.05591	2.11346	2.15844	1.9427	2.02217	2.22124	2.08639	2.04781	1.801	2.15047	2.14309	1.93486	1.97095	2.01248	1.97901	2.04618	1.91878	2.19113	1.99156	2.05811	2.01701	2.12258	2.27654	2.03801	1.9992	2.10824	1.92496	1.99923	1.92441	2.07006	2.17468	2.23846	1.96947	1.98515	2.07615
neurocon_16	HC	2.29192	2.06651	2.25177	2.28196	2.15634	2.11274	2.32532	2.2834	2.32407	2.41791	2.11714	2.19625	2.27482	2.19414	2.17191	2.17857	1.89719	2.09646	2.24378	2.03929	2.11365	1.82591	2.3222	2.22947	2.05602	1.93687	2.05013	1.94668	2.04444	1.95635	2.21537	2.22932	2.18823	1.97839	2.20453	2.28291	2.19443	1.99668	2.13297	1.94995	2.05055	1.97716	2.02387	2.2052	2.04223	2.01081	2.01053	2.0641
neurocon_17	HC	2.33149	2.15715	2.18254	2.25044	2.09457	2.09538	2.26884	2.25491	2.28571	2.3984	2.15241	2.0116	2.09478	2.05586	2.15334	2.12799	1.92134	2.02798	2.2061	2.17275	2.04543	1.85109	2.17366	2.16891	1.93295	1.9466	1.97799	1.90759	2.07177	1.95586	2.14882	2.15752	2.03284	1.97918	2.17731	2.26053	2.01888	2.01043	2.14042	1.96994	2.15125	1.9492	2.03181	2.10402	2.31122	1.98982	1.99649	2.12479
neurocon_18	HC	2.28166	2.16933	2.19546	2.23847	2.06225	2.06585	2.28993	2.27425	2.20194	2.33162	2.00846	1.99651	2.23261	2.03693	2.10146	2.10457	1.90665	2.02365	2.1984	2.0251	2.02015	1.97851	2.19794	2.17313	2.00503	1.96578	1.98793	1.91135	2.06827	1.96605	2.17764	2.22973	2.03456	1.97	2.24899	2.21728	1.93713	2.03715	2.07172	1.88127	2.25389	2.04712	2.05297	2.18139	2.05517	1.96785	2.04226	2.14869
neurocon_19	HC	2.23188	2.12521	2.22528	2.28561	2.13967	2.14368	2.28779	2.27043	2.33036	2.46624	2.20058	1.91234	2.22383	2.04095	2.12425	2.14453	1.94208	1.99614	2.16343	2.06247	2.0648	1.77478	2.22107	2.10813	1.99795	1.98803	2.025	1.9886	2.04649	1.94341	2.19444	2.12738	2.07891	2.06321	2.2105	2.26521	2.02878	2.00556	1.97086	1.94227	2.02203	2.04418	1.9822	2.09906	2.25962	1.96706	2.0208	2.07396
neurocon_20	HC	2.33836	2.12078	2.21581	2.28711	2.1164	2.09934	2.30214	2.29002	2.28915	2.34626	2.18618	1.95854	2.28496	1.99983	2.15651	2.12005	1.89449	2.02663	2.19393	2.14515	2.07034	2.06212	2.23128	2.12945	1.97851	1.93365	1.98571	1.93906	2.06796	1.94738	2.21005	2.10512	2.06481	2.00848	2.1652	2.27901	2.00277	2.04228	1.96353	1.93224	2.08263	2.07889	2.0253	2.17132	2.07441	1.96872	2.03674	2.12315
neurocon_21	HC	2.31348	2.18564	2.25724	2.33348	2.11823	2.10848	2.29609	2.2699	2.31002	2.40119	2.10319	2.09742	2.22782	2.05463	2.21423	2.16449	1.91164	2.02323	2.17081	2.15923	2.0873	2.00964	2.22807	2.13373	2.01732	2.00871	1.99661	2.06077	2.08106	1.94803	2.20265	2.16604	2.03366	1.97233	2.07811	2.23316	1.98939	2.07119	1.94408	1.9304	2.01415	2.03815	2.04198	2.1058	2.02098	2.03954	2.01721	2.13695
neurocon_22	HC	2.27794	2.12067	2.19281	2.24277	2.15411	2.04685	2.27437	2.24559	2.02213	2.12431	2.14102	1.97709	2.23038	2.04647	2.191	2.14202	1.92134	2.02826	2.13465	2.01438	2.0494	1.96731	2.21897	2.03644	1.95678	1.974	1.96917	1.96891	2.08929	1.95456	2.24179	2.11427	2.20716	1.97452	2.12854	2.29013	1.97929	1.94449	1.92427	1.95568	2.07707	2.02102	2.01157	2.20784	2.06684	2.01741	2.04327	2.15513
neurocon_23	HC	2.25995	2.16394	2.16996	2.21947	2.09023	2.08992	2.25182	2.24452	2.25234	2.38408	2.18947	1.85423	2.19667	1.97242	2.11185	2.10001	1.90598	2.00976	2.21219	2.16098	2.03685	1.76274	2.16616	2.11657	1.97782	1.9404	2.02857	1.98308	2.03541	1.91111	2.17391	2.03437	2.03025	2.01221	2.18438	2.3202	1.95222	1.96832	2.10558	1.90093	2.03982	1.98918	1.9689	2.15171	2.05775	2.01662	2.01962	2.0639
neurocon_24	HC	2.24766	2.12598	2.22327	2.29518	2.11398	2.10679	2.24704	2.2384	2.26749	2.41139	2.20791	2.04686	2.17692	2.0683	2.16438	2.19337	1.94629	2.04124	2.16884	2.20393	1.97454	1.78333	2.17439	2.19036	1.9808	2.00894	2.05153	2.00653	2.02923	1.92976	2.11956	2.057	1.9928	2.02026	2.02895	2.24894	2.04423	2.00881	1.99497	1.89265	1.99954	2.04753	1.99713	2.14671	2.08196	1.9645	2.02227	2.08727
neurocon_25	HC	2.22465	2.14898	2.19487	2.2816	2.07571	2.07665	2.27191	2.28991	2.3198	2.43322	2.00694	1.98388	2.24881	2.09934	2.16288	2.14863	1.917	2.00271	2.16736	2.13734	1.99587	1.83269	2.23449	2.21947	1.85775	1.90539	2.00654	1.91596	2.01592	1.91839	2.27103	2.20756	1.96676	2.03323	2.12548	2.23083	2.01106	2.01826	1.95413	1.95354	2.03197	1.98387	2.03805	2.22617	2.25915	2.03547	2.00975	2.07648
neurocon_26	HC	2.28332	2.08172	2.15709	2.23963	2.06752	2.04237	2.22636	2.24672	2.20715	2.35396	2.10236	1.88972	2.20209	1.98473	2.06503	2.09857	1.97688	2.07495	2.14234	2.07411	2.09915	1.7863	2.15246	2.11934	1.93199	1.92148	1.98579	1.93904	2.06503	1.96862	2.16838	2.0176	2.00805	2.04329	2.01486	2.21321	2.01072	2.02514	2.13109	1.93203	1.982	2.0212	2.01425	2.15868	2.20361	2.04741	2.0215	2.0882
neurocon_27	HC	2.36035	2.14719	2.21698	2.31403	2.14759	2.10733	2.30685	2.27173	2.25311	2.3734	2.17392	2.17758	2.22022	2.01923	2.18065	2.15441	1.99125	2.04592	2.22006	2.12601	1.97537	2.03362	2.26287	2.14374	2.10439	1.97358	1.98879	1.94732	2.07712	1.96103	2.15846	2.10933	2.00957	1.99583	2.109	2.27367	1.99305	2.03853	1.96719	1.94727	2.0529	2.03786	2.02137	2.19763	2.02927	1.9783	2.07825	2.09442
neurocon_28	HC	2.31777	2.16131	2.24324	2.26312	2.06138	2.0328	2.24197	2.26364	2.23368	2.27777	2.19273	1.9888	2.19627	2.01461	2.12246	2.06588	1.93609	1.9875	2.167	2.14886	1.90639	1.90602	2.19389	2.08229	1.94537	1.91925	1.96544	1.91103	2.05836	1.89396	2.22526	2.15099	2.02796	1.99386	2.29168	2.22355	2.01524	1.98489	1.96955	1.95049	1.99996	1.98705	1.99677	2.15584	2.39612	2.01573	2.00702	2.12752
neurocon_29	HC	2.26259	2.04216	2.16192	2.18765	2.10619	2.08985	2.28013	2.24678	2.26725	2.38584	2.16421	1.79959	2.22666	1.98531	2.1036	2.10282	1.88995	1.9941	2.20504	1.97973	2.15505	1.88478	2.1615	2.07047	1.95686	1.96041	2.02997	1.9421	2.04401	1.91605	2.09578	2.13926	1.9918	1.99209	2.13452	2.17209	2.00722	2.04238	1.96936	1.97753	2.07988	1.99552	1.9848	2.17552	2.26498	2.02549	2.04154	2.09935
tau_77	PD	2.32944	2.11874	2.24965	2.32535	2.176	2.15652	2.30774	2.30039	2.37615	2.37282	2.16391	2.01494	2.23727	2.03211	2.16007	2.19004	1.90363	2.02028	2.20735	2.02169	2.10758	1.80439	2.26489	2.14853	2.03586	2.0449	2.0208	1.95648	2.04273	1.95542	2.18458	2.16992	2.0317	1.97365	2.24896	2.36422	2.01164	1.99525	1.98057	1.88957	2.07437	2.00533	1.99861	2.22818	2.07784	2.06543	2.05497	2.03449
tau_78	PD	2.26663	2.11475	2.22343	2.35628	2.07216	2.05128	2.26108	2.28312	2.31178	2.31153	2.23045	1.94452	2.09143	2.16467	2.22534	2.10941	1.91318	2.06167	2.22942	2.00322	2.09419	2.01305	2.24363	2.25744	1.87561	1.93561	2.03799	1.91608	1.98935	1.93941	2.14842	2.08198	2.13442	2.05651	2.24058	2.15479	2.04834	2.06344	1.96823	1.92871	2.11395	2.0391	1.97103	2.22858	2.04184	1.99696	2.11451	2.13972
tau_79	PD	2.34132	2.1465	2.20827	2.27193	2.10576	2.09949	2.27304	2.26598	2.2525	2.38876	2.20711	1.96322	2.24328	2.05216	2.14964	2.13377	1.92965	2.04061	2.18787	2.07186	2.06516	1.80738	2.23788	2.20451	1.92546	1.99975	2.02754	1.95799	2.07927	1.9731	2.28557	2.11995	2.07712	2.00831	2.21286	2.23516	2.01557	1.98346	2.10938	1.94976	2.05841	1.98728	2.01385	2.2464	2.06139	2.01194	2.00494	2.10892
tau_80	PD	2.32164	2.13148	2.23534	2.27908	2.13513	2.10595	2.31055	2.26191	2.28907	2.43901	2.15908	2.00707	2.23264	2.04038	2.17407	2.14993	1.9263	2.04013	2.2146	2.14084	1.94436	1.97367	2.22499	2.21515	2.04664	1.99949	2.03677	1.93658	2.07482	1.93517	2.22833	2.2335	2.05002	2.0329	2.16145	2.26289	1.96904	2.02176	2.09466	1.90332	2.01284	1.99985	2.05863	2.19151	2.0681	2.01454	2.06728	2.13023
tau_81	PD	2.32542	2.14388	2.20966	2.29851	2.14236	2.15457	2.33348	2.23563	2.27767	2.40417	2.19313	2.10135	2.22695	2.11427	2.15034	2.15518	1.96366	2.10373	2.2354	2.05073	2.08689	1.83808	2.27953	2.15157	1.98909	2.00679	2.05721	1.96029	2.05611	1.93714	2.31947	2.25132	2.02895	2.00879	2.18353	2.29248	2.01397	1.97611	2.04562	1.99844	2.07373	2.08255	2.02407	2.18992	2.05723	1.99062	2.04609	2.08136
tau_82	PD	2.28797	2.08233	2.13611	2.23407	2.12104	2.07318	2.26283	2.24433	2.27303	2.37873	1.98746	1.99775	2.20701	2.05504	2.13391	2.10868	1.94074	2.08397	2.1652	2.11624	2.10871	1.83506	2.19571	2.17511	1.98683	1.99967	2.02261	1.91162	2.03844	1.91938	2.28466	2.09778	2.06813	2.01124	2.15325	2.15493	2.00166	1.97848	2.03462	1.90587	1.98807	2.01441	2.01817	2.18263	2.02462	1.98912	2.06077	2.19945
tau_83	PD	2.32819	2.10848	2.19095	2.28755	2.15262	2.09237	2.28365	2.2385	2.23536	2.34324	2.20305	1.90963	2.22278	2.07387	2.17073	2.15792	1.92608	2.02483	2.19403	2.05125	2.09434	1.82482	2.20977	2.1131	1.92215	1.96325	2.06124	1.93769	2.09304	1.97747	2.38083	2.18089	2.01488	1.98738	1.98051	2.20302	2.03483	2.01035	1.94368	1.91469	2.07592	2.02488	2.06302	2.10777	2.06439	2.03239	1.98792	2.06074
tau_84	PD	2.2901	2.14707	2.2174	2.3332	2.12305	2.10729	2.2896	2.30429	2.30538	2.36908	2.11163	1.91335	2.23605	2.03515	2.11175	2.16393	1.93256	2.05223	2.21653	2.24181	2.05724	1.85886	2.25115	2.15829	1.93829	2.02026	2.01762	1.94642	2.05028	1.94626	2.30845	2.28787	2.04526	2.0211	2.13954	2.28875	2.01171	1.99465	1.95901	1.96752	2.00252	1.97061	2.03096	2.15057	2.06976	1.97385	1.98348	2.059
tau_85	PD	2.32435	2.08679	2.23831	2.28448	2.1562	2.10421	2.3215	2.27799	2.32179	2.39921	2.10466	1.99228	2.13662	2.15722	2.1691	2.15687	1.95125	2.1157	2.20499	2.01045	2.13005	1.86709	2.21982	2.12211	1.93052	1.96148	2.06382	1.97174	2.10226	1.99301	2.15578	2.12902	2.03702	2.00942	2.13457	2.32148	2.00929	2.05439	1.94131	1.97159	2.09662	2.06544	2.06444	2.08653	2.09082	2.00889	1.96929	2.04318
tau_86	PD	2.28013	2.08628	2.17977	2.2778	2.13091	2.10487	2.2316	2.2491	2.34263	2.41006	2.1441	1.89161	2.19723	2.02824	2.14228	2.16202	1.90801	1.99225	2.23304	2.06252	2.03701	1.78999	2.21251	2.2333	1.93001	1.96502	2.03181	1.97276	2.04601	1.92643	2.30469	2.15766	2.03052	1.99759	2.10192	2.31886	1.98989	2.03871	2.00347	1.95709	2.08112	2.04466	2.05571	2.14524	2.29891	1.93203	2.00016	2.13344
tau_87	PD	2.33286	2.12448	2.20492	2.2893	2.07306	2.0946	2.27822	2.27065	2.28321	2.2855	2.10235	1.92266	2.20818	2.0992	2.13829	2.13763	2.04412	2.04308	2.266	2.0403	2.09965	2.04976	2.22715	2.25306	1.94889	1.94487	2.03092	1.94324	2.04044	1.95791	2.19498	2.0944	2.09407	2.03498	2.12436	2.1191	2.04144	2.03507	2.00448	1.95397	2.05056	2.08208	2.01262	2.19273	2.04272	1.96293	2.0433	2.16794
tau_88	PD	2.34294	2.21537	2.26909	2.32511	2.11655	2.08275	2.33105	2.33389	2.30518	2.38468	2.13649	1.96988	2.277	2.03928	2.1232	2.15282	1.91678	2.0179	2.21345	2.01488	2.07943	1.82466	2.2425	2.12469	1.95922	1.94119	2.01433	1.95305	2.05355	1.93001	2.20019	2.20626	2.03909	2.01897	2.12715	2.23479	1.99634	1.97243	1.99577	1.94715	2.05258	1.99015	2.03978	2.11073	2.05275	2.01225	2.00119	2.09898
tau_89	PD	2.34094	2.21356	2.26335	2.36669	2.14964	2.0988	2.34985	2.33635	2.34001	2.4109	2.22381	2.04572	2.28744	2.12065	2.20189	2.16486	1.95761	1.97883	2.28599	2.09161	2.10105	1.85746	2.27819	2.16509	2.05679	1.97524	2.03086	2.03032	2.08407	1.98228	2.21999	2.16408	2.06671	2.01009	2.19145	2.26189	1.98454	1.96339	1.91371	1.88287	2.05293	1.94085	1.9626	2.14327	2.06004	1.98361	1.99531	2.10273
tau_90	PD	2.26455	2.10227	2.22157	2.26126	2.15332	2.11453	2.29703	2.2513	2.34849	2.4007	2.15293	1.89761	2.26967	2.12927	2.14625	2.17211	1.94083	2.10029	2.15543	2.09705	2.03644	1.77715	2.20916	2.1001	1.99757	1.9552	2.03977	1.99499	2.03876	1.93432	2.20221	2.04983	2.03799	2.02216	2.10892	2.19668	2.03733	2.01289	2.09705	1.94438	2.07002	2.01496	2.10742	2.11971	2.10379	2.06632	2.03209	2.15791
tau_91	PD	2.37679	2.13616	2.22613	2.31292	2.13996	2.12904	2.28855	2.28304	2.30636	2.41788	2.10483	1.91809	2.15838	2.0397	2.13381	2.16569	1.90517	2.00334	2.26277	2.19564	2.08397	1.7925	2.20813	2.0968	1.98698	1.97616	2.04871	2.00627	2.05018	1.93818	2.20921	2.17648	2.06109	2.02468	2.30153	2.23207	1.99008	2.04089	1.93884	1.91074	2.02065	2.01932	1.99023	2.19999	2.05793	2.00549	2.09728	2.13963
tau_92	PD	2.30236	2.09933	2.20645	2.26909	2.15391	2.11841	2.33459	2.27373	2.29749	2.3893	2.18303	2.02965	2.25945	2.14195	2.15212	2.14273	1.96624	2.02078	2.25633	1.99302	2.08456	1.81427	2.22421	2.23853	2.00315	1.93081	2.03117	1.94137	2.0731	1.94267	2.1713	2.15637	2.0362	2.04584	2.19229	2.2397	2.02359	1.98099	2.01516	1.95932	2.05207	2.04008	2.03269	2.22295	2.0694	2.05164	2.03877	2.13371
tau_93	PD	2.27296	2.0985	2.15174	2.26161	2.15353	2.11182	2.26758	2.24575	2.30326	2.30476	2.15033	1.88259	2.22473	2.04337	2.22464	2.13258	1.90946	2.01968	2.20756	2.01616	1.95343	1.9993	2.1594	2.1642	1.92616	1.96983	2.02269	1.90857	2.05421	1.94362	2.16222	2.08347	2.01114	2.04915	2.13965	2.17601	1.98592	2.03174	1.94196	1.93258	2.10125	2.06943	2.02547	2.17397	2.29647	1.97436	2.05321	2.11879
tau_94	PD	2.21379	2.1224	2.13906	2.23147	2.16225	2.12086	2.26321	2.2576	2.34868	2.37364	2.17301	2.19724	2.18114	2.09235	2.13548	2.15998	1.93461	2.01699	2.28684	2.06593	2.0867	1.80935	2.16293	2.1575	1.9465	1.94757	2.01456	1.95006	2.0467	1.97053	2.20917	2.21364	2.07605	2.012	2.26711	2.32621	1.9853	2.05381	2.09305	1.94019	2.21836	1.99682	1.97877	2.2313	2.07742	2.01153	2.03827	2.05503
tau_95	PD	2.32179	2.12049	2.22044	2.29753	2.12886	2.05302	2.30485	2.33131	2.27702	2.41342	2.14043	2.00145	2.10889	2.07074	2.10872	2.15184	1.93613	2.04203	2.2086	2.00839	2.07912	1.8067	2.24709	2.10028	1.98304	1.95091	1.98435	1.92613	2.03275	1.96732	2.25055	2.09681	2.03915	2.01911	2.10448	2.30878	2.00928	2.00152	1.90721	1.93534	1.97292	1.99048	2.00355	2.16747	2.0695	1.95318	2.05764	2.1295
tau_96	PD	2.29133	2.14517	2.17841	2.30044	2.12411	2.0989	2.28194	2.28598	2.26148	2.26198	2.15197	1.97206	2.28474	2.05654	2.13953	2.13902	1.88284	2.01675	2.21517	2.02232	2.13317	1.83871	2.20249	2.21301	2.03934	1.93846	2.07417	2.00129	2.01433	1.9392	2.23066	2.12302	2.03351	2.03878	2.18164	2.22192	2.01646	2.0342	1.94453	1.91676	2.0843	2.00562	2.03181	2.24184	2.0066	1.9769	2.06759	2.093
PDa005	PD	2.3262	2.10578	2.23786	2.3224	2.08231	2.03399	2.2904	2.27424	2.19097	2.34942	2.18771	2.24665	2.27607	2.06736	2.09364	2.15194	1.88563	2.07337	2.21492	2.00091	1.92922	1.78779	2.21683	2.14774	1.93322	1.9233	2.00703	1.92063	2.05133	1.9834	2.09917	2.21997	2.02993	1.97179	2.13524	2.23316	1.95043	2.01671	1.91451	1.95505	2.15666	2.00423	1.9345	2.19612	2.04919	2.10976	2.06443	2.09983
PDa011	PD	2.29247	2.1301	2.23998	2.37061	2.07242	2.01584	2.30643	2.33639	2.23159	2.32466	2.16546	2.1152	2.2484	2.0849	2.09106	2.13352	1.90955	2.12047	2.19965	2.12383	2.0211	2.044	2.27981	2.19854	1.99334	1.94855	1.97233	1.89399	2.02492	1.95095	2.03679	2.09526	1.99348	1.96969	2.17177	2.18745	2.00149	2.02983	2.15177	1.94814	2.05529	2.08499	2.0287	2.12908	2.10144	1.9443	2.07822	2.10009
PDa016	PD	2.33401	2.07392	2.21176	2.29827	2.04938	2.05921	2.27452	2.26581	2.24282	2.33175	2.12215	2.28919	2.17508	1.99032	2.10722	2.10443	1.90971	2.15173	2.29047	2.17301	2.01763	1.96282	2.21865	2.26921	1.96358	1.90833	1.99875	1.87828	1.99584	1.90324	2.23225	2.18789	2.16893	1.91246	2.2746	2.22612	1.94074	2.0223	2.12288	1.97633	2.01928	2.01446	2.05475	2.23079	2.0194	2.01955	1.9529	2.12706
PDa021	PD	2.30556	2.08825	2.21939	2.24736	2.10714	2.06596	2.2584	2.22425	2.27203	2.30832	2.07968	1.94428	2.16168	1.9869	2.12982	2.08494	2.05274	2.08928	2.22777	2.17254	1.93303	1.74412	2.26128	2.154	2.03739	1.95102	2.0361	1.91679	1.99571	1.88823	2.28833	2.17251	2.1697	1.92527	2.22769	2.27386	2.07953	2.05461	2.0241	2.01501	2.12084	2.03604	2.10499	2.11308	2.08678	1.98762	2.03728	2.11804
PDa024	PD	2.2869	2.10904	2.26309	2.36539	2.05571	2.03126	2.26048	2.30262	2.23463	2.31964	2.15397	2.00154	2.2138	2.02819	2.09018	2.11006	2.02951	2.02983	2.13472	2.10657	1.98448	1.80157	2.30377	2.35867	2.00552	1.95784	1.95548	1.86865	2.03129	1.9094	2.21392	2.23124	2.00877	1.98796	2.17592	2.24082	2.0115	1.9472	1.95617	1.90307	2.01391	1.96196	2.063	2.13745	2.11051	1.9823	2.09531	2.06214
PDa029	PD	2.29691	2.11598	2.23051	2.24853	2.06771	2.03261	2.27469	2.26815	2.23565	2.34821	2.19199	2.18896	2.28889	2.09303	2.14126	2.08005	1.85451	2.11568	2.21731	2.01809	1.9245	1.82557	2.3074	2.2569	2.20373	2.13438	1.92308	1.84444	1.95968	1.87484	2.0452	2.01043	2.03071	2.04127	2.0869	2.128	2.03731	1.99822	1.9909	1.9189	2.1309	2.08272	1.94412	2.18194	2.06263	2.03617	2.03562	2.16363
PDa032	PD	2.33473	2.14324	2.29339	2.30339	2.08306	2.09965	2.25344	2.28454	2.28191	2.38089	2.18488	1.99576	2.22157	2.12825	2.16937	2.16828	1.8958	2.10252	2.24331	2.13009	2.03318	2.04704	2.24178	2.15799	1.94037	1.98163	1.97153	1.91502	1.98163	1.91379	2.17101	2.17492	2.07782	2.07318	2.15474	2.26263	2.0156	2.05354	2.11923	1.88967	1.93825	1.96974	1.98636	2.14312	2.23978	2.05663	2.0043	2.16211
PDa038	PD	2.25977	2.09798	2.16875	2.24278	2.06623	2.08739	2.23594	2.2505	2.26115	2.35195	2.04287	1.83745	2.1533	1.96632	2.11214	2.10567	1.86336	2.11035	2.28875	2.22362	2.09884	1.80346	2.22846	2.23192	1.96361	1.94106	2.03808	1.9092	1.95735	1.89459	2.20614	2.14174	2.09138	1.89738	2.31809	2.34918	1.97865	2.02946	1.99527	1.93546	2.02365	2.06266	2.07306	2.14422	2.09637	1.99318	2.01642	2.12589
PDa040	PD	2.37278	2.15976	2.27324	2.31296	2.04351	2.05351	2.2898	2.26002	2.25274	2.3405	2.13467	2.06872	2.16841	2.06798	2.11042	2.09073	1.90495	2.09944	2.32049	2.1314	1.99858	1.77741	2.32847	2.24135	1.96534	1.90281	1.90299	1.83593	2.02172	1.92334	2.18242	2.1584	1.97385	1.94487	2.17602	2.34236	1.99457	1.96194	2.03268	1.98259	2.02687	2.07323	2.05105	2.15126	2.12274	2.13999	1.99881	2.16933
PDa046	PD	2.32106	2.17714	2.2309	2.27508	2.00027	2.01773	2.28817	2.27077	2.20433	2.24952	2.16767	2.04917	2.22945	2.09091	2.11626	2.05756	2.01944	2.07422	2.23876	2.11176	1.96468	1.96952	2.24679	2.32139	1.90423	1.89688	1.9194	1.87859	1.92075	1.89588	2.16815	2.07316	2.0574	2.07507	2.18174	2.27511	1.97953	2.0694	1.95155	1.89423	2.0058	1.96989	2.09698	2.11081	2.2189	2.11574	2.07507	2.14001
PDa053	PD	2.3209	2.14619	2.26375	2.30041	2.05739	2.05152	2.31679	2.32339	2.25674	2.42209	2.14807	1.98435	2.25515	2.01145	2.08566	2.07252	1.90834	2.03354	2.21148	2.12171	2.04984	2.00168	2.25781	2.28069	1.99192	1.93951	1.94033	1.86131	2.02177	1.94611	2.19352	2.17218	2.01524	2.01472	2.08836	2.21775	1.98489	2.03787	2.1156	1.93372	2.07545	1.91085	2.06916	2.08953	2.0851	1.9953	2.0429	2.10488
PDa057	PD	2.29383	2.17975	2.29211	2.30027	2.08133	2.1058	2.3719	2.25187	2.22483	2.39325	2.11021	2.24431	2.20027	2.18296	2.14148	2.16249	1.99434	2.15014	2.24903	2.19084	2.02132	1.857	2.25749	2.31702	1.97879	2.02025	1.97893	1.90564	2.01406	1.9656	2.21365	2.26411	2.07169	1.98488	2.26873	2.24736	1.99914	1.97127	2.13078	1.97109	2.05732	2.07018	1.99689	2.08483	2.1067	2.00647	2.07396	2.13558
PDa061	PD	2.32213	2.16651	2.28152	2.27703	2.11978	2.12862	2.32582	2.27794	2.04127	2.15832	2.15271	2.00143	2.24223	2.01207	2.19517	2.18047	1.88339	2.13563	2.36246	2.08139	2.02113	2.11877	2.31248	2.20544	1.95558	1.99744	2.00914	1.90525	2.00503	1.93053	1.98932	2.10851	2.04947	2.05355	2.18823	2.26297	2.00928	2.06008	2.11868	1.91332	2.00523	1.96403	2.01524	2.16584	2.06286	2.06645	2.01281	2.12627
PDa065	PD	2.31273	2.12361	2.20797	2.2801	2.01901	2.05353	2.31643	2.26457	2.22607	2.31641	2.17881	1.98823	2.24422	2.04237	2.08571	2.13605	1.93835	2.13368	2.29437	2.1371	2.07484	1.99503	2.27742	2.19238	1.96975	1.94966	1.97478	1.91711	2.01917	1.96847	2.18553	2.09959	2.07241	2.00667	2.2607	2.22047	1.98716	2.03198	1.92947	1.92895	2.27751	2.03012	1.9746	2.1534	2.06706	2.09117	2.03611	2.12989
PDa072	PD	2.31731	2.17252	2.28229	2.30722	2.11853	2.13349	2.32984	2.31807	1.97181	2.11083	2.15376	2.17467	2.21582	2.15265	2.1491	2.14493	1.89977	2.10012	2.2144	2.11403	2.06068	2.03361	2.33967	2.24162	2.11302	2.02071	2.01652	1.99818	2.01758	1.96467	2.00208	2.09271	2.04791	2.02154	2.11046	2.36679	1.97248	2.04626	1.91394	1.914	2.04468	1.97672	2.09239	2.13158	2.09116	2.03963	2.02382	2.06645
PDa077	PD	2.27427	2.11056	2.20669	2.29006	2.13538	2.13397	2.26797	2.2909	2.0336	2.14767	2.20085	2.18112	2.24912	2.14139	2.16081	2.10731	1.88574	2.1088	2.20706	2.1094	1.95257	2.0537	2.26226	2.21396	1.95848	2.03362	2.03143	1.94238	2.01045	1.91458	2.19877	2.17738	2.06868	2.00429	2.10796	2.23914	1.97848	2.03541	2.12417	1.91182	2.0869	2.03624	1.99454	2.1025	2.05758	2.04136	2.09117	2.14597
PDa087	PD	2.35316	2.10481	2.21825	2.26063	2.10218	2.03773	2.26408	2.22898	2.20558	2.27437	2.15406	2.03006	2.18799	2.06228	2.1308	2.13387	1.91724	2.08963	2.18921	2.07575	2.0734	2.03624	2.26356	2.10576	1.93272	1.94333	1.98661	1.96898	2.05798	1.92439	2.24207	2.08069	2.0297	1.99907	2.12764	2.29714	1.98526	2.03396	2.10551	1.8875	2.01032	1.95196	2.01146	2.17806	2.24627	1.96815	2.02178	2.12138
PDa090	PD	2.23117	2.11196	2.24244	2.27038	2.11899	2.14539	2.29975	2.2875	2.11748	2.36664	2.14614	2.01669	2.2502	2.0543	2.09112	2.08588	1.89629	2.03293	2.18791	2.0036	2.08536	1.79692	2.20967	2.21646	2.0041	2.04848	2.03015	1.94127	2.04025	1.95332	2.20588	2.11188	2.00403	1.98675	2.22242	2.1512	1.99999	1.9935	2.0994	1.90833	2.01502	1.9879	2.00482	2.2045	2.0775	2.00476	2.14832	2.10695
PDa094	PD	2.31683	2.10338	2.20937	2.26685	2.15834	2.14846	2.25132	2.24382	2.34577	2.39889	2.12146	1.91819	2.19366	2.0309	2.12445	2.11099	1.90689	2.05678	2.17239	2.16272	2.07008	1.77752	2.23635	2.10348	1.97022	2.01841	2.05136	1.97872	2.03991	1.96184	2.1356	2.12269	2.01593	1.94559	2.1491	2.22753	1.98132	2.0357	2.09365	1.93991	2.02977	2.02823	1.98465	2.20056	2.02808	1.97809	1.94548	2.08624
PDa100	PD	2.29468	2.18308	2.25656	2.31445	2.1355	2.11657	2.27549	2.26921	2.30387	2.33368	2.17527	2.27817	2.23574	2.14645	2.13848	2.20049	1.91318	2.01829	2.30113	2.05163	2.13542	1.84011	2.21549	2.13083	1.93897	1.9871	2.04815	1.94094	2.068	1.97525	2.23936	2.1024	2.06292	2.01601	2.19751	2.37757	2.02056	1.97242	2.14663	1.94717	2.10805	1.9711	2.01874	2.18956	2.07441	1.99124	2.05749	2.10198
PDa103	PD	2.30888	2.13873	2.18209	2.27244	2.04821	2.0796	2.26744	2.22619	2.224	2.34411	1.97782	2.04574	2.19168	2.14618	2.11075	2.12719	1.89433	2.07142	2.21561	2.01321	1.8206	1.99879	2.30015	2.18877	1.95466	2.24466	1.99078	1.95365	1.98915	1.91187	2.03143	2.18253	2.06162	2.04525	2.06107	1.981	1.9815	2.06672	1.93167	1.9112	1.89345	2.0113	1.99648	2.08345	2.23998	2.03331	2.04859	2.13017
PDa115	PD	2.30338	2.18478	2.23956	2.31399	2.07036	2.05673	2.26897	2.26007	2.22552	2.32944	2.17594	2.18241	2.25149	2.00427	2.09309	2.0524	1.86824	2.05821	2.1876	2.13627	2.09264	1.81913	2.29427	2.30315	1.93935	1.92818	1.955	1.91075	1.96255	1.91036	1.97643	2.14818	2.06395	2.06415	2.15061	2.28977	1.9839	1.93423	1.91013	1.89207	1.99548	1.94996	2.05895	2.15586	2.02167	2.05039	2.05461	2.09118
PDa119	PD	2.31686	2.13966	2.23259	2.24812	2.0454	2.06408	2.27116	2.2515	2.19418	2.38038	2.17199	1.97104	2.21958	2.01863	2.12591	2.10983	1.89978	2.13981	2.22668	2.04078	2.06766	1.782	2.27448	2.14778	2.03097	1.97475	2.0099	1.90052	2.04113	1.95952	2.20194	2.11483	2.04931	1.96987	2.1492	2.24263	1.98109	2.05549	2.07962	1.93183	2.0154	2.053	2.02072	2.19284	2.03458	1.95891	2.01268	2.08271
PDa127	PD	2.35091	2.15428	2.28867	2.38034	2.06576	2.08802	2.30491	2.33146	2.2575	2.44381	2.18939	2.05154	2.25761	2.09877	2.17267	2.19422	1.91332	2.16208	2.21398	2.20494	1.96634	2.06604	2.32026	2.37356	1.97436	1.97484	1.98356	1.89769	2.0436	1.95395	2.20857	2.10536	2.00637	2.00325	2.1976	2.33796	1.97048	2.01259	2.1027	1.94522	2.00037	1.99296	2.01588	2.15093	2.09349	2.10192	2.04933	2.15129
PDa135	PD	2.23316	2.14142	2.21576	2.2853	2.06529	2.03762	2.26617	2.28176	2.30356	2.27018	2.15035	2.07923	2.25793	2.05404	2.15928	2.12316	1.95801	2.00752	2.22267	2.00853	2.05824	2.02827	2.2395	2.20336	2.03363	1.95209	1.97651	1.90292	2.04707	1.95206	2.14484	2.06637	2.02832	1.95976	2.09567	2.27767	1.9629	2.05756	1.91889	1.912	2.02051	2.00464	2.00058	2.20703	2.09353	2.00513	2.02896	2.10788
PDa140	PD	2.35696	2.1309	2.19363	2.23637	2.05425	2.05472	2.27857	2.29557	1.986	2.10093	2.17215	2.01238	2.2148	2.01894	2.094	2.06388	1.93122	2.09328	2.18449	2.08656	2.09509	1.85404	2.25449	2.16981	1.96194	1.92784	1.99284	1.91074	2.05702	1.91741	2.18263	2.14817	2.00105	2.03117	2.19268	2.35617	1.97994	2.04743	2.11387	1.93649	2.06464	2.07393	2.06116	2.22169	2.06499	2.00621	2.08524	2.1617
PDa144	PD	2.28064	2.11633	2.23816	2.33091	2.0634	2.05475	2.25537	2.28054	1.97299	2.08589	2.17393	2.23426	2.23928	2.0089	2.17259	2.11807	2.02449	2.10926	2.1998	2.22078	1.96617	1.85061	2.30831	2.22738	1.9223	1.88998	1.95264	1.88606	2.00523	1.93244	2.03006	2.1158	1.97752	1.99578	2.17194	2.23177	1.97992	2.03416	1.96246	1.91369	2.00508	1.95095	2.04534	2.16359	2.00507	2.05345	2.07954	2.17501
PDa150	PD	2.22663	2.07127	2.19721	2.1933	2.12514	2.10865	2.2191	2.23656	2.07369	2.15497	2.17395	1.99539	2.20886	2.12538	2.13889	2.11077	1.81766	2.0253	2.13241	2.03309	1.99332	1.87351	2.25802	2.18836	2.06139	1.99498	2.04238	1.97203	1.94971	1.83782	2.14658	2.05882	1.99445	1.99623	2.16227	2.16819	1.96583	2.04828	2.07979	1.91988	1.95555	2.01538	2.07224	2.23571	2.03064	1.98724	2.04219	2.17778
PDa160	PD	2.38188	2.1394	2.25462	2.34718	1.96263	2.01347	2.34946	2.32875	2.15183	2.27298	2.2214	1.95491	2.26171	2.06468	2.08255	2.09973	1.94477	1.98488	2.27683	2.13753	1.96178	1.81452	2.22327	2.15986	1.91694	1.85861	1.91626	1.89753	2.06257	1.95338	2.14865	2.10298	1.98586	2.03482	2.13544	2.11668	1.98463	2.00474	1.96382	1.96021	2.30815	2.05678	1.988	2.11434	2.06824	2.03361	1.99321	2.11863
PDa166	PD	2.31459	2.12735	2.22378	2.29289	2.00756	2.01146	2.4025	2.30028	2.19201	2.11134	2.12262	1.99234	2.29161	2.06651	2.06868	2.01459	1.89463	2.04085	2.21121	2.0217	1.90291	1.76793	2.27737	2.13057	1.97804	1.94586	1.96946	1.88852	2.00628	1.94167	2.14329	2.09688	2.05407	2.06047	2.17991	2.19543	2.02272	2.09021	1.97577	1.96376	1.99235	2.03049	1.99761	2.21822	2.00215	2.04263	2.0565	2.06587
wylie_202	PD	2.23462	2.04029	2.25869	2.2721	2.10631	2.08059	2.26212	2.25339	2.26893	2.25903	2.19514	1.99779	2.23688	2.0064	2.09798	2.13881	1.89413	2.02848	2.23132	2.02366	2.00886	1.82914	2.26404	2.15835	1.93842	1.94663	1.97108	1.89759	2.04797	1.95361	2.01736	2.04769	2.04377	2.01126	2.20141	2.31932	1.99432	2.03608	2.10726	1.95685	1.99555	1.94836	2.00029	2.1431	2.28689	1.97948	1.97206	2.08783
wylie_205	PD	2.22659	2.13342	2.30537	2.31885	2.07212	2.10659	2.33003	2.27227	2.2187	2.36024	2.13492	1.97071	2.30213	2.09947	2.08414	2.09145	1.89197	2.01376	2.28718	2.02192	2.11356	2.03279	2.28499	2.22817	1.94278	1.95714	2.01716	1.93384	2.0544	1.92971	2.07811	2.15228	2.02517	1.96023	1.98951	2.19395	1.99946	2.00009	2.11664	1.98398	1.97264	2.0196	1.93497	2.16079	2.00621	2.05022	1.98899	2.06469
wylie_209	PD	2.37527	2.15887	2.27285	2.30494	2.12361	2.0996	2.25074	2.29747	2.26717	2.3108	2.15918	2.17787	2.20018	2.03922	2.13889	2.16037	1.9136	2.03625	2.27119	2.10128	1.97176	1.81532	2.25484	2.14708	2.02292	2.01415	2.04332	1.97801	2.09167	1.97002	2.23641	2.10774	2.09086	1.99392	1.98752	2.17814	2.00411	2.03407	1.94647	1.92033	2.03384	1.90405	1.96849	2.16782	2.02749	1.993	2.01438	2.0998
wylie_213	PD	2.20944	2.12048	2.14194	2.21796	2.11546	2.08056	2.31749	2.23325	2.04827	2.1773	2.13402	1.9991	2.25687	2.16821	2.18072	2.1772	1.89879	2.10494	2.12674	2.07948	1.99241	2.05851	2.18777	2.14773	2.01012	2.03436	2.06284	1.96386	2.0459	1.94057	2.12935	2.1609	2.0428	1.96014	2.19614	2.08738	1.98323	2.05081	2.07963	1.91016	2.04565	2.0077	1.9999	2.15997	2.07325	1.96246	2.0369	2.15388
wylie_224	PD	2.28843	2.13346	2.20813	2.2428	2.17076	2.14838	2.28997	2.29905	2.31768	2.18371	1.90425	2.08171	2.2857	2.18366	2.12884	2.15929	2.12476	2.12453	2.13546	1.86114	2.14685	2.08295	2.2231	2.11346	2.03256	2.0789	2.08318	2.01102	2.00835	1.97642	2.00293	2.10189	1.96639	1.91217	2.11931	2.21132	2.05564	2.1007	2.00364	1.96884	2.08751	1.98154	2.02153	2.12603	2.02117	1.95057	2.09628	2.09292
wylie_230	PD	2.38418	2.16106	2.25934	2.26902	2.1409	2.07648	2.36018	2.35381	2.27449	2.44655	2.25135	2.03274	2.32217	2.09901	2.18813	2.13559	1.94554	2.08149	2.23562	2.01707	2.10301	2.04036	2.23878	2.08059	1.98643	1.99386	2.07631	1.94366	2.08018	1.96352	2.10458	2.05812	2.07033	2.01888	2.1582	2.24945	1.98107	2.01281	2.15121	1.94668	2.01336	2.04958	2.01984	2.20189	2.04957	2.03955	2.02285	2.11662
wylie_233	PD	2.35182	2.12983	2.20956	2.28337	2.13359	2.11036	2.30415	2.27096	2.2571	2.37006	2.18681	1.93328	2.12363	2.01169	2.11205	2.09666	1.96142	2.06382	2.21088	2.06045	2.03592	1.82101	2.16693	2.11693	1.94788	2.03145	2.01054	1.9705	2.10834	1.98657	2.12448	2.1039	2.04332	2.07682	2.03751	2.21811	2.01886	2.05203	2.11965	1.94043	2.08685	1.94028	2.01074	2.16856	2.11165	2.1099	2.07749	2.10897
wylie_237	PD	2.3485	2.09529	2.18185	2.26117	2.15083	2.09726	2.25678	2.26578	2.3177	2.3595	2.16628	1.92047	2.19752	2.09611	2.10765	2.10425	1.91621	1.99696	2.23672	2.03442	2.08544	1.78289	2.17042	2.08495	1.9393	2.01439	2.07572	1.96712	2.04758	1.93688	2.19481	2.0752	2.02084	2.06014	2.14062	2.08309	2.0352	2.02397	1.9674	1.9451	2.06919	1.97763	2.03255	2.16211	2.07684	2.03315	2.0581	2.1316
wylie_242	PD	2.22514	2.0764	2.14041	2.23711	2.13806	2.1201	2.2854	2.22986	2.3074	2.42322	1.93253	1.93412	2.12333	2.01169	2.15912	2.14401	2.04664	2.0576	2.18889	2.15029	2.0822	1.80957	2.19532	2.18595	2.04371	2.05109	2.03748	1.95426	2.07388	1.95603	2.23222	2.09489	2.07845	1.98802	2.2006	2.25084	2.01313	2.05962	1.97484	1.95825	2.04398	2.04741	2.08485	2.27607	2.12344	2.12609	2.06699	2.06884
wylie_247	PD	2.30834	2.17701	2.27176	2.29727	2.1143	2.09044	2.32086	2.30027	2.00667	2.29927	2.15007	1.96459	2.19871	2.03905	2.17365	2.08301	1.9347	2.15936	2.2686	2.01135	2.03443	2.00403	2.24608	2.21021	2.00414	1.99992	2.02442	2.00197	2.06281	1.95118	1.98587	2.11178	2.03418	2.01932	2.13521	2.14286	1.97728	2.04524	1.93442	1.95373	2.05138	2.03277	2.03584	2.16013	2.12482	1.9908	2.07338	2.14605
wylie_252	PD	2.31195	2.1131	2.25408	2.31864	2.1518	2.12429	2.27825	2.26262	2.33689	2.35202	2.1668	1.97739	2.28363	2.05138	2.14966	2.15955	1.95868	2.08769	2.22708	2.01327	1.94885	2.0042	2.28282	2.16467	2.0515	2.02212	2.08763	1.96962	2.05934	1.94658	2.19722	2.07759	2.04993	1.99781	2.20435	2.18421	1.95232	2.04067	2.08267	1.91067	2.05859	2.00801	2.01545	2.23652	2.11663	2.08263	2.06718	2.11541
wylie_256	PD	2.20637	2.00998	2.13712	2.21119	2.0905	2.03826	2.2681	2.20251	2.23198	2.33878	2.14966	1.88512	2.20194	1.99241	2.09547	2.09625	2.0877	2.16621	2.08703	2.06267	2.15951	1.86355	2.179	2.18407	2.0171	1.92691	1.99046	1.88591	2.03475	1.96676	2.2062	2.11963	2.10008	2.00459	2.07528	2.16052	2.06736	2.10082	2.08938	1.95551	2.03169	2.03398	2.0078	2.23172	2.2411	2.0126	2.02319	2.08889
wylie_263	PD	2.25439	2.09051	2.19754	2.24761	2.08243	2.04122	2.26271	2.2705	2.19372	2.3533	2.14235	1.89716	2.20441	2.00692	2.1032	2.11803	1.96448	2.06491	2.14974	2.13481	2.17339	1.86627	2.17692	2.06571	1.94789	1.94154	1.99894	1.92345	2.03491	1.97787	2.20357	2.12706	2.0058	2.01676	2.02569	2.14895	2.0615	2.01858	1.9171	1.9557	2.03421	2.0432	2.10073	2.21461	2.10085	2.05987	2.05405	2.12574
wylie_267	PD	2.34611	2.11853	2.19958	2.22933	2.08146	2.11998	2.29264	2.22124	2.26455	2.31786	2.14352	1.97345	2.21005	2.03811	2.17855	2.14235	1.90653	2.14197	2.23484	2.00383	2.13263	2.03475	2.18962	2.10552	1.99963	1.97568	2.06425	1.96147	2.03275	1.93858	2.20022	2.20897	2.0555	2.04162	1.99417	2.2003	1.9795	2.01922	1.97556	1.90053	1.99957	1.95222	2.07915	2.08888	2.06502	2.0049	2.08895	2.0968
wylie_2122	PD	2.32419	2.10856	2.25676	2.26907	2.14201	2.09591	2.31546	2.26933	2.3589	2.32895	2.21099	1.92579	2.2549	2.17157	2.20211	2.17456	1.95494	2.11366	2.13867	2.07038	1.98213	2.02702	2.25206	2.19005	1.98588	1.99729	2.02529	1.95495	2.08956	1.9832	2.0211	2.14656	2.03687	2.01963	2.10681	2.24786	1.99683	2.0759	2.1311	1.9285	2.0454	1.94226	2.04414	2.19305	2.09065	2.08188	2.04	2.10874
wylie_2129	PD	2.26061	2.09171	2.17477	2.30729	2.10682	2.11903	2.2704	2.25885	2.24712	2.36301	2.07077	2.06154	2.17553	2.02657	2.18322	2.13162	1.91092	2.10418	2.24247	2.14932	1.94961	1.91852	2.20556	2.12292	2.09717	2.01014	2.05593	1.9685	2.0699	1.97435	2.2238	2.12173	2.07194	2.01111	2.17733	2.39145	1.98035	2.05512	1.93578	1.92843	1.98852	1.9322	2.03589	2.17508	2.08873	1.99824	2.07199	2.12436
wylie_2132	PD	2.27647	2.12295	2.19091	2.26681	2.13237	2.07009	2.29802	2.25475	2.02742	2.31718	2.15492	2.03176	2.19677	1.98094	2.15543	2.11951	1.91111	2.02583	2.24183	2.14387	2.09671	1.85566	2.18959	2.2008	2.01615	1.99943	2.04087	1.95623	2.04473	1.95909	2.22977	2.10485	2.02637	2.02659	2.10796	2.24268	1.96181	2.04604	2.07454	1.90355	2.06216	1.94532	2.10961	2.20086	2.07146	1.98335	2.01241	2.08067
wylie_2137	PD	2.25989	2.11566	2.21601	2.22782	2.13769	2.06682	2.31245	2.24948	2.28073	2.38403	2.12271	1.92953	2.24356	2.06848	2.17018	2.14484	1.9315	2.09139	2.19169	2.1235	2.08231	1.8073	2.22003	2.18811	1.99464	2.00598	2.03389	1.95857	2.07363	1.9446	2.16702	2.04076	2.06529	1.97619	2.1747	2.1707	1.98738	1.98231	1.99032	1.92851	1.94333	2.00783	2.08258	2.21829	2.08851	2.05478	2.02555	2.08123
wylie_2141	PD	2.29092	2.15004	2.20748	2.29435	2.13562	2.14843	2.27122	2.26511	2.27433	2.38967	2.17661	1.92925	2.16645	2.00231	2.11398	2.16324	1.96016	2.0628	2.19017	1.98809	2.11823	1.8522	2.19551	2.12129	1.9762	2.01213	2.04697	1.99237	2.03367	1.9688	2.15062	2.03956	2.02232	2.04214	2.08688	2.14981	2.08635	2.0796	2.05966	1.98292	1.99737	2.04008	2.0574	2.21203	2.03143	2.00454	2.05111	2.10658
wylie_2154	PD	2.32594	2.15407	2.27903	2.34846	2.16172	2.1603	2.33543	2.30485	2.2549	2.42189	2.17376	2.03908	2.21408	2.06162	2.10549	2.10383	1.93792	2.05425	2.20428	2.05282	1.93149	1.84281	2.21837	2.20411	2.02471	2.04626	2.05432	1.98281	2.02491	1.92008	2.13035	2.04325	2.0634	2.06419	2.15002	2.26017	2.05077	2.02805	2.127	1.9463	2.00003	1.94711	2.02819	2.21911	2.04534	1.99732	2.11289	2.07939
[truncated: 42 more columns]

## Sheet: Figure 2-5
PTID_Retro_Clin	Target	No_Leads	sex	age	MDSUPDRS	delta_ledd	FD_1	FD_2	FD_3	FD_4	FD_5	FD_6	FD_7	FD_8	FD_9	FD_10	FD_11	FD_12	FD_13	FD_14	FD_15	FD_16	FD_17	FD_18	FD_19	FD_20	FD_21	FD_22	FD_23	FD_24	FD_25	FD_26	FD_27	FD_28	FD_29	FD_30	FD_31	FD_32	FD_33	FD_34	FD_35	FD_36	FD_37	FD_38	FD_39	FD_40	FD_41	FD_42	FD_43
PDa001	STN	Bi	M	69.2849	60.9756	37.0769	2.28674	2.15961	2.17512	2.23247	2.08146	2.0516	2.26935	2.29114	2.18252	2.08797	2.2085	1.9634	2.25078	2.02352	2.09849	2.09938	1.89849	2.05283	2.1772	1.97317	2.07099	1.81393	2.1755	2.04595	2.01469	2.02975	2.03241	1.91717	2.03962	1.95149	2.21901	2.02433	2.03714	2.03067	2.10935	2.20674	1.97645	2.03761	2.07887	1.95432	2.04658	2.01926	2.01508
PDa002	STN	Bi	F	70.5836	77.1429	62.2926	2.33545	2.09673	2.30113	2.30696	2.04953	1.99455	2.29377	2.25647	2.18984	2.27153	2.17223	1.98001	2.22761	2.05741	2.1205	2.10254	2.03079	2.10027	2.31138	2.14093	1.94444	1.81122	2.33582	2.22541	1.94706	1.87333	1.96213	1.85434	2.04895	1.91223	2.1874	2.10316	2.04294	2.04595	2.0021	2.18766	1.97675	2.03556	1.956	1.90841	2.01745	2.12453	1.9876
PDa003	STN	Bi	M	53.8247	77.0833	69.697	2.36466	2.10086	2.27292	2.31757	2.08	2.05494	2.32238	2.26591	2.3305	2.39055	2.14844	1.98569	2.23784	2.14552	2.20025	2.16187	2.00844	2.11195	2.28028	2.31832	2.01942	1.99136	2.31659	2.2033	1.95741	1.90247	2.00444	2.00929	1.99751	1.93703	2.17914	2.18067	2.17079	1.91051	2.26814	2.12401	1.98226	2.04391	1.94779	1.92624	2.06255	2.02839	2.06747
PDa005	STN	Bi	F	68.4274	75	0	2.3262	2.10578	2.23786	2.3224	2.08231	2.03399	2.2904	2.27424	2.19097	2.34942	2.18771	2.24665	2.27607	2.06736	2.09364	2.15194	1.88563	2.07337	2.21492	2.00091	1.92922	1.78779	2.21683	2.14774	1.93322	1.9233	2.00703	1.92063	2.05133	1.9834	2.09917	2.21997	2.02993	1.97179	2.13524	2.23316	1.95043	2.01671	1.91451	1.95505	2.15666	2.00423	1.9345
PDa007	STN	Bi	M	65.4493	64.4068	100	2.2966	2.18896	2.26038	2.33281	2.08068	2.01902	2.2268	2.27052	2.24803	2.30947	2.06923	2.04659	2.16898	2.01821	2.10613	2.09436	1.98862	2.0857	2.21347	2.16674	1.97842	1.8851	2.27219	2.35392	2.22436	2.13357	2.02951	1.90637	1.93294	1.87658	2.15514	1.97327	2.04793	2.05026	2.12214	2.2791	2.0176	1.9826	1.96522	1.90543	2.02772	1.92543	2.05581
PDa009	STN	Bi	M	61.3562	78.2609	89.0244	2.32387	2.1294	2.24994	2.24913	2.14512	2.08677	2.30546	2.25167	2.33246	2.37934	2.15316	2.00042	2.28012	2.08422	2.18226	2.11714	1.89742	2.01024	2.32295	2.01217	2.02747	1.85301	2.28591	2.22598	1.97312	1.97213	2.02393	1.87249	1.99559	1.93117	2.28556	2.14323	2.06682	1.95152	2.14163	2.22044	2.04501	2.04498	2.17785	1.93959	2.02629	1.99986	1.99362
PDa010	STN	Bi	M	57.0082	63.6364	10.5263	2.33378	2.126	2.27612	2.34802	2.05278	2.07519	2.28862	2.29598	2.231	2.36834	2.17718	2.11896	2.18604	2.12846	2.06856	2.06591	1.86638	2.08613	2.26871	2.1338	1.8939	1.7475	2.2748	2.23392	2.0311	2.00864	1.94018	1.83888	1.93387	1.87717	2.19411	2.13465	2.05549	2.00366	2.32976	2.35231	1.98621	1.97668	2.11419	1.90928	2.06021	1.9442	2.07628
PDa011	GPi	Bi	M	59.2356	48	5.26316	2.29247	2.1301	2.23998	2.37061	2.07242	2.01584	2.30643	2.33639	2.23159	2.32466	2.16546	2.1152	2.2484	2.0849	2.09106	2.13352	1.90955	2.12047	2.19965	2.12383	2.0211	2.044	2.27981	2.19854	1.99334	1.94855	1.97233	1.89399	2.02492	1.95095	2.03679	2.09526	1.99348	1.96969	2.17177	2.18745	2.00149	2.02983	2.15177	1.94814	2.05529	2.08499	2.0287
PDa012	STN	Bi	M	65.3699	45.4545	91.9485	2.34667	2.13022	2.20883	2.32046	2.05765	2.06854	2.29215	2.26796	2.26682	2.35093	2.16001	2.17147	2.2599	2.02114	2.09137	2.12711	1.88807	2.02204	2.23795	2.09141	1.93535	1.80078	2.20834	2.11631	1.88326	1.88682	2.00657	1.87192	1.99237	1.93749	2.26271	2.18599	2.03443	2.06253	2.20412	2.34783	2.00505	1.95462	1.9201	1.92705	1.99413	1.90051	2.13594
PDa013	GPi	Uni	M	73.0493	43.75	30.4423	2.36042	2.16468	2.28425	2.32703	2.05333	2.04795	2.30915	2.27793	2.22161	2.32539	2.18697	2.12318	2.21886	2.10368	2.07029	2.12626	2.03535	2.05753	2.29514	2.17031	2.08729	1.80927	2.32837	2.23397	2.01832	1.95405	1.97255	1.93016	2.0315	1.93979	2.20186	2.0333	2.0297	2.01742	2.33586	2.3752	1.98194	1.97788	1.9372	1.95537	2.03443	2.01851	2.06578
PDa016	STN	Bi	M	42.5041	61.1111	70	2.33401	2.07392	2.21176	2.29827	2.04938	2.05921	2.27452	2.26581	2.24282	2.33175	2.12215	2.28919	2.17508	1.99032	2.10722	2.10443	1.90971	2.15173	2.29047	2.17301	2.01763	1.96282	2.21865	2.26921	1.96358	1.90833	1.99875	1.87828	1.99584	1.90324	2.23225	2.18789	2.16893	1.91246	2.2746	2.22612	1.94074	2.0223	2.12288	1.97633	2.01928	2.01446	2.05475
PDa017	STN	Bi	M	66.8027	14.2857	79.6748	2.36439	2.14119	2.25572	2.35498	2.071	2.05862	2.31857	2.34463	2.28929	2.35402	2.16891	1.98796	2.28746	2.0669	2.11002	2.11497	1.99195	2.10901	2.23471	2.12601	1.98661	2.11388	2.31378	2.20928	1.95067	1.91722	1.98289	1.91249	1.95521	1.89062	2.18176	2.21558	2.03047	2.05887	2.12832	2.14773	1.997	2.01485	2.16926	1.96341	2.01094	2.01915	2.02343
PDa018	GPi	Bi	M	71.8384	27.5862	25.9644	2.34092	2.15262	2.28269	2.33118	2.09206	2.07365	2.29692	2.30496	2.27237	2.33158	2.11524	2.12987	2.20921	2.12062	2.16126	2.09122	1.85745	2.07963	2.32248	2.21672	1.99693	2.00672	2.21676	2.26455	1.95416	1.9837	2.03786	1.9252	1.98237	1.89117	2.25509	2.16141	2.02077	1.951	2.2778	2.31769	1.97349	1.9559	1.95275	1.95232	2.0112	2.05564	2.04678
PDa020	GPi	Bi	F	65.7041	54.8387	-20	2.34465	2.27339	2.24615	2.29209	2.01192	2.02113	2.27577	2.26595	2.20556	2.30922	2.11375	2.12086	2.23476	2.14205	2.21145	2.1353	2.04265	2.0739	2.31532	2.19933	2.01744	2.14576	2.2859	2.14905	1.84295	1.85859	1.91062	1.91325	1.99476	1.87777	2.13706	2.2214	2.05665	1.92542	2.11405	2.31688	1.94778	2.02419	2.00225	1.91966	2.01482	2.0649	2.07709
PDa021	STN	Bi	M	58.611	64.5161	50.8225	2.30556	2.08825	2.21939	2.24736	2.10714	2.06596	2.2584	2.22425	2.27203	2.30832	2.07968	1.94428	2.16168	1.9869	2.12982	2.08494	2.05274	2.08928	2.22777	2.17254	1.93303	1.74412	2.26128	2.154	2.03739	1.95102	2.0361	1.91679	1.99571	1.88823	2.28833	2.17251	2.1697	1.92527	2.22769	2.27386	2.07953	2.05461	2.0241	2.01501	2.12084	2.03604	2.10499
PDa022	GPi	Bi	M	61.9425	46.875	-14.8148	2.28744	2.06093	2.22437	2.29526	2.09397	2.05481	2.27637	2.21993	2.23908	2.35751	2.10708	2.05594	2.16991	2.10361	2.13128	2.09174	2.00178	2.07789	2.24494	2.08133	1.96464	1.83423	2.23972	2.15275	1.87642	1.9316	2.02458	1.9253	1.99645	1.90916	2.14656	2.08087	2.02552	2.0597	2.248	2.28464	1.97461	1.95847	1.96873	1.94911	1.98616	2.04655	2.01451
PDa023	STN	Bi	M	59.6685	40.5405	51.6908	2.2791	2.21826	2.30311	2.32295	2.04922	2.0526	2.27122	2.27373	2.23606	2.29476	2.2024	1.94292	2.22888	2.08835	2.05025	2.0657	1.85621	2.07409	2.37687	2.11542	1.93497	1.78496	2.35853	2.25749	2.01457	1.94633	1.97323	1.87929	1.958	1.85874	2.1726	2.0764	2.02738	2.02827	2.12578	2.27558	1.99592	2.08953	1.95463	1.93655	1.97718	1.98578	2.03093
PDa024	STN	Bi	F	54.3945	50	66.6667	2.2869	2.10904	2.26309	2.36539	2.05571	2.03126	2.26048	2.30262	2.23463	2.31964	2.15397	2.00154	2.2138	2.02819	2.09018	2.11006	2.02951	2.02983	2.13472	2.10657	1.98448	1.80157	2.30377	2.35867	2.00552	1.95784	1.95548	1.86865	2.03129	1.9094	2.21392	2.23124	2.00877	1.98796	2.17592	2.24082	2.0115	1.9472	1.95617	1.90307	2.01391	1.96196	2.063
PDa025	STN	Uni	M	64.0356	44.8276	59.4512	2.34518	2.15873	2.24173	2.26109	2.08785	2.07539	2.3078	2.22555	2.30221	2.3858	2.05433	2.05392	2.27224	2.05124	2.21896	2.12452	1.80024	1.9976	2.31476	2.16978	1.98339	2.05376	2.25518	2.22975	1.9191	1.90978	1.97448	1.93109	1.92781	1.87678	2.11877	2.14294	2.04811	1.90543	2.18551	2.26277	1.99042	2.00814	1.96744	1.91656	2.06447	2.03634	2.06339
PDa028	STN	Bi	F	54.7342	83.3333	68.4211	2.36056	2.16556	2.34052	2.36233	2.05737	2.04967	2.32753	2.3237	2.28308	2.31516	2.16073	2.17561	2.24359	2.10025	2.13332	2.15857	1.90146	2.12134	2.27003	2.16385	2.09931	1.85671	2.3399	2.32804	2.00959	1.96622	1.9785	1.88457	2.03311	1.90148	2.19142	2.1399	2.07867	1.97201	2.16695	2.30758	2.01086	1.96358	1.95882	1.93155	2.04537	2.13084	2.0795
PDa029	STN	Uni	M	79.3425	41.8605	73.8676	2.29691	2.11598	2.23051	2.24853	2.06771	2.03261	2.27469	2.26815	2.23565	2.34821	2.19199	2.18896	2.28889	2.09303	2.14126	2.08005	1.85451	2.11568	2.21731	2.01809	1.9245	1.82557	2.3074	2.2569	2.20373	2.13438	1.92308	1.84444	1.95968	1.87484	2.0452	2.01043	2.03071	2.04127	2.0869	2.128	2.03731	1.99822	1.9909	1.9189	2.1309	2.08272	1.94412
PDa031	GPi	Bi	M	71.2521	54.0541	-12.987	2.38502	2.1434	2.28688	2.26784	2.07832	2.09424	2.27912	2.29361	2.30077	2.34053	2.17261	2.03442	2.25561	2.09376	2.15195	2.12675	1.87355	2.08197	2.28088	2.18055	2.03524	1.98216	2.29308	2.155	1.98476	1.90423	2.01799	1.9097	2.03096	1.91012	2.31565	2.15151	2.04083	1.98944	2.16757	2.24101	1.96714	1.97843	2.02075	1.96917	1.99289	2.04369	2.0121
PDa032	STN	Bi	M	66.6932	53.3333	30	2.33473	2.14324	2.29339	2.30339	2.08306	2.09965	2.25344	2.28454	2.28191	2.38089	2.18488	1.99576	2.22157	2.12825	2.16937	2.16828	1.8958	2.10252	2.24331	2.13009	2.03318	2.04704	2.24178	2.15799	1.94037	1.98163	1.97153	1.91502	1.98163	1.91379	2.17101	2.17492	2.07782	2.07318	2.15474	2.26263	2.0156	2.05354	2.11923	1.88967	1.93825	1.96974	1.98636
PDa035	GPi	Bi	M	65.7452	51.3514	7.27273	2.30368	2.08517	2.23837	2.30422	2.06264	2.02037	2.32844	2.32907	2.26688	2.36847	2.15763	1.99174	2.24606	2.04025	2.18495	2.09757	1.88983	2.11295	2.24077	2.04118	1.98403	1.8164	2.24006	2.15736	1.90262	1.90929	1.96111	1.88345	2.00656	1.90234	2.05907	2.06891	2.06846	2.0377	2.06688	2.1501	1.99724	2.06168	1.9566	1.93522	2.04137	2.04237	2.05334
PDa037	STN	Uni	M	60.2164	51.8519	20.5128	2.34134	2.18123	2.2197	2.3109	2.00801	2.03903	2.27946	2.31107	2.22198	2.09887	2.16067	1.9507	2.20115	2.1124	2.06944	2.06376	1.87113	2.11953	2.27142	2.08098	1.93411	1.79172	2.25579	2.22594	1.90695	1.88248	1.94298	1.85782	1.98167	1.8812	2.21473	2.06474	2.01774	1.99591	2.13915	2.2731	2.01091	1.95403	2.11111	1.91023	1.91393	2.02363	2.08685
PDa038	STN	Uni	M	67.9616	31.4286	42.8571	2.25977	2.09798	2.16875	2.24278	2.06623	2.08739	2.23594	2.2505	2.26115	2.35195	2.04287	1.83745	2.1533	1.96632	2.11214	2.10567	1.86336	2.11035	2.28875	2.22362	2.09884	1.80346	2.22846	2.23192	1.96361	1.94106	2.03808	1.9092	1.95735	1.89459	2.20614	2.14174	2.09138	1.89738	2.31809	2.34918	1.97865	2.02946	1.99527	1.93546	2.02365	2.06266	2.07306
PDa039	GPi	Uni	M	73.3205	72.9167	16.6667	2.36073	2.19376	2.27289	2.26811	2.01086	2.03174	2.30268	2.30414	2.22762	2.31644	2.13298	2.07196	2.21657	2.04564	2.11539	2.15389	1.87674	2.07883	2.24731	2.1231	1.91986	2.09946	2.36195	2.21725	1.89069	1.91519	1.96447	1.85981	1.95307	1.88037	2.24498	2.1836	1.98593	1.99362	2.18864	2.31537	1.99586	2.05512	2.01654	1.96561	1.91512	2.04817	2.00343
PDa040	STN	Bi	M	59.3808	16.6667	100	2.37278	2.15976	2.27324	2.31296	2.04351	2.05351	2.2898	2.26002	2.25274	2.3405	2.13467	2.06872	2.16841	2.06798	2.11042	2.09073	1.90495	2.09944	2.32049	2.1314	1.99858	1.77741	2.32847	2.24135	1.96534	1.90281	1.90299	1.83593	2.02172	1.92334	2.18242	2.1584	1.97385	1.94487	2.17602	2.34236	1.99457	1.96194	2.03268	1.98259	2.02687	2.07323	2.05105
PDa043	STN	Uni	M	60.9233	68.0851	-75	2.31991	2.10155	2.22763	2.27516	2.16068	2.10425	2.37618	2.25828	2.34638	2.32708	2.19566	2.14994	2.25434	2.16985	2.24402	2.14168	1.92987	2.09775	2.23001	2.02959	2.00894	2.11204	2.29913	2.26541	2.01482	2.05781	2.02307	1.91679	2.09852	1.9809	2.04052	2.09107	2.03839	2.01978	2.07843	2.21489	1.97727	2.01798	2.11319	1.91166	2.03531	1.98283	2.03705
PDa045	STN	Bi	M	59.8438	38.0952	10.0131	2.32632	2.13801	2.28407	2.34939	2.1274	2.00662	2.3004	2.30636	1.91854	2.10784	2.14141	2.19585	2.24706	2.18428	2.1752	2.14964	1.87493	2.10747	2.27347	2.08886	1.95846	2.02757	2.31229	2.28098	1.91739	1.93036	1.95418	1.8865	2.00958	1.98613	2.23288	2.15704	2.07972	2.0489	2.17746	2.21677	1.99192	2.08874	2.11352	1.8945	2.02803	2.05139	2.05451
PDa046	STN	Bi	F	69.2603	53.3333	0.609756	2.32106	2.17714	2.2309	2.27508	2.00027	2.01773	2.28817	2.27077	2.20433	2.24952	2.16767	2.04917	2.22945	2.09091	2.11626	2.05756	2.01944	2.07422	2.23876	2.11176	1.96468	1.96952	2.24679	2.32139	1.90423	1.89688	1.9194	1.87859	1.92075	1.89588	2.16815	2.07316	2.0574	2.07507	2.18174	2.27511	1.97953	2.0694	1.95155	1.89423	2.0058	1.96989	2.09698
PDa048	STN	Bi	F	51.989	58.8235	9.64975	2.30677	2.14131	2.25656	2.31169	2.11854	2.07232	2.31534	2.27749	2.23917	2.39117	2.05752	1.9629	2.179	2.08794	2.14243	2.13434	1.93873	2.04388	2.20039	2.17477	1.97715	1.82958	2.29805	2.15429	2.00043	2.01083	2.01538	1.99836	2.03072	1.93252	2.16554	2.05297	2.09481	2.02938	2.11429	2.38517	2.00261	2.00008	1.9308	1.89329	2.02119	2.02347	2.08845
PDa050	STN	Bi	M	67	56.7568	11.6038	2.33296	2.14149	2.19542	2.25796	2.1388	2.09023	2.29151	2.21139	2.01507	2.3602	2.19146	1.98384	2.32704	2.13001	2.16487	2.15661	1.89092	2.11665	2.29458	2.07382	1.99214	2.09037	2.29291	2.13914	1.90926	1.94688	1.94636	1.88095	2.04002	1.91767	2.22645	2.24318	2.04515	1.99129	1.99583	2.27388	1.9453	2.03396	1.94065	1.95277	2.12782	2.06234	2.04072
PDa053	GPi	Bi	M	62.7397	59.6491	-10.3448	2.3209	2.14619	2.26375	2.30041	2.05739	2.05152	2.31679	2.32339	2.25674	2.42209	2.14807	1.98435	2.25515	2.01145	2.08566	2.07252	1.90834	2.03354	2.21148	2.12171	2.04984	2.00168	2.25781	2.28069	1.99192	1.93951	1.94033	1.86131	2.02177	1.94611	2.19352	2.17218	2.01524	2.01472	2.08836	2.21775	1.98489	2.03787	2.1156	1.93372	2.07545	1.91085	2.06916
PDa054	STN	Uni	F	67.326	61.5385	70.7447	2.27193	2.12188	2.20738	2.28971	2.06321	2.06523	2.25829	2.27218	2.22069	2.36015	2.20239	2.12512	2.13747	2.23174	2.15366	2.1709	1.91391	2.07298	2.18574	2.12281	2.05216	1.80859	2.25199	2.20408	1.89739	1.9471	1.99894	1.87481	2.02156	1.94356	2.15706	2.18184	1.9834	1.93725	2.14849	2.21272	2.00163	2.03026	2.07966	1.91851	2.24249	2.03313	1.9428
PDa055	GPi	Uni	M	55.9096	41.1765	-16.6667	2.219	2.0815	2.13039	2.20907	2.15708	2.16187	2.2408	2.27672	2.31951	2.3658	2.11071	1.99164	2.18141	2.02083	2.13774	2.12037	1.88943	2.00132	2.1522	2.22646	1.95164	2.05335	2.17229	2.16085	2.03466	2.03779	2.04764	1.90327	1.94279	1.8855	2.1146	2.08697	1.95435	2.07759	2.19135	2.21518	1.98958	2.04351	2.10632	1.92689	1.99697	1.98267	2.00521
PDa056	GPi	Uni	M	68.8658	56.5217	43.0657	2.40929	2.19577	2.19279	2.25407	2.05893	2.00229	2.3348	2.26841	2.27643	2.10934	2.24577	2.09989	2.33552	2.19736	2.13839	2.08509	1.93377	2.1587	2.16229	2.07243	2.14632	2.06903	2.16284	2.18493	1.94296	1.97621	1.98775	1.88957	2.03359	1.97376	2.21357	2.16374	2.04857	1.96859	2.1273	2.23347	2.01106	2.03101	2.13177	1.90509	2.04025	2.0406	1.95821
PDa057	GPi	Bi	M	68.589	32.6923	4.875	2.29383	2.17975	2.29211	2.30027	2.08133	2.1058	2.3719	2.25187	2.22483	2.39325	2.11021	2.24431	2.20027	2.18296	2.14148	2.16249	1.99434	2.15014	2.24903	2.19084	2.02132	1.857	2.25749	2.31702	1.97879	2.02025	1.97893	1.90564	2.01406	1.9656	2.21365	2.26411	2.07169	1.98488	2.26873	2.24736	1.99914	1.97127	2.13078	1.97109	2.05732	2.07018	1.99689
PDa058	GPi	Uni	F	63.0219	43.75	60	2.3364	2.15695	2.23171	2.30804	2.0862	2.07731	2.2376	2.23017	2.25159	2.38553	2.15836	2.00961	2.20042	2.06224	2.11827	2.09188	1.89623	2.0614	2.23081	2.32823	1.98272	1.76448	2.3016	2.18889	1.93008	1.94149	2.02215	1.93169	2.02776	1.89419	2.27364	2.15526	1.99494	2.06556	2.17206	2.32738	2.01648	2.00618	1.97896	2.0096	2.0225	2.05487	2.08591
PDa060	GPi	Bi	F	68.0384	50	-33.3333	2.32099	2.15362	2.18071	2.27223	2.09961	2.11004	2.39865	2.26485	2.25868	2.37688	2.16816	2.09712	2.33039	2.11805	2.13916	2.12322	1.90007	2.12592	2.0653	2.02737	1.96761	1.78406	2.29023	2.27999	1.93409	1.99934	2.01486	1.93648	2.05473	1.94939	2.07367	2.17441	2.04296	2.00048	2.11215	2.14273	1.9949	2.03664	2.13386	1.94044	2.02749	2.04924	2.09376
PDa061	STN	Uni	M	73.1315	34.4828	26.6667	2.32213	2.16651	2.28152	2.27703	2.11978	2.12862	2.32582	2.27794	2.04127	2.15832	2.15271	2.00143	2.24223	2.01207	2.19517	2.18047	1.88339	2.13563	2.36246	2.08139	2.02113	2.11877	2.31248	2.20544	1.95558	1.99744	2.00914	1.90525	2.00503	1.93053	1.98932	2.10851	2.04947	2.05355	2.18823	2.26297	2.00928	2.06008	2.11868	1.91332	2.00523	1.96403	2.01524
PDa062	GPi	Uni	F	70.5151	52.5	-3.1185	2.26003	2.16803	2.23394	2.29133	2.10489	2.08589	2.36207	2.26543	2.26078	2.21825	2.14313	2.23472	2.3001	2.05621	2.20552	2.13106	1.88114	2.13498	2.19827	2.0343	1.95402	2.0289	2.23618	2.18155	1.88675	1.97102	1.9664	1.86873	2.04903	1.92445	2.21576	2.28802	2.06928	2.003	2.17025	2.38342	1.99634	2.04265	1.91087	1.9381	2.06505	2.02866	1.9663
PDa064	GPi	Uni	M	74.0055	44.6809	29.5181	2.27314	2.11104	2.17218	2.22726	2.10226	2.09269	2.2313	2.23618	2.26171	2.26768	2.12925	1.94135	2.23082	2.07196	2.14796	2.10342	1.93653	2.05308	2.25077	2.22005	2.04105	2.01561	2.2097	2.18829	2.01622	1.99679	1.97993	1.95766	2.07841	1.95895	2.34245	2.23411	2.02405	2.00715	1.98332	2.18751	2.01625	2.0612	2.14509	1.96136	2.09118	2.02448	2.03522
PDa065	STN	Uni	M	71.5151	42.8571	42.8571	2.31273	2.12361	2.20797	2.2801	2.01901	2.05353	2.31643	2.26457	2.22607	2.31641	2.17881	1.98823	2.24422	2.04237	2.08571	2.13605	1.93835	2.13368	2.29437	2.1371	2.07484	1.99503	2.27742	2.19238	1.96975	1.94966	1.97478	1.91711	2.01917	1.96847	2.18553	2.09959	2.07241	2.00667	2.2607	2.22047	1.98716	2.03198	1.92947	1.92895	2.27751	2.03012	1.9746
PDa068	GPi	Bi	M	69.1479	55.1724	33.3333	2.29177	2.11463	2.19962	2.27615	2.08996	2.11864	2.28429	2.23587	2.2991	2.36876	2.15912	1.97733	2.23661	2.08984	2.14453	2.17338	1.85948	2.12868	2.21976	2.15591	1.9303	1.85799	2.2676	2.14103	1.97114	1.93384	2.01948	1.9348	1.9723	1.95204	2.04681	2.1842	2.04184	1.98666	2.32736	2.22733	1.99623	2.07224	2.15307	1.92167	2.04554	1.95483	2.00366
PDa069	STN	Bi	M	63.5753	51.5152	55.1653	2.34439	2.16525	2.24116	2.34059	2.08594	2.11652	2.26681	2.27891	2.22014	2.28392	2.05028	1.96091	2.21737	2.0396	2.15441	2.11248	1.92764	1.96266	2.20429	2.11275	2.08091	1.99132	2.29188	2.15947	1.93305	1.95961	1.99761	1.94826	2.07312	1.95833	2.17261	2.14505	2.06787	2.04571	2.14512	2.28682	1.9824	2.05173	2.13886	1.95419	2.04062	2.0167	2.06058
PDa072	STN	Bi	M	54.7753	92.6829	43.8596	2.31731	2.17252	2.28229	2.30722	2.11853	2.13349	2.32984	2.31807	1.97181	2.11083	2.15376	2.17467	2.21582	2.15265	2.1491	2.14493	1.89977	2.10012	2.2144	2.11403	2.06068	2.03361	2.33967	2.24162	2.11302	2.02071	2.01652	1.99818	2.01758	1.96467	2.00208	2.09271	2.04791	2.02154	2.11046	2.36679	1.97248	2.04626	1.91394	1.914	2.04468	1.97672	2.09239
PDa073	GPi	Bi	M	66.4027	75	55.5556	2.32509	2.13777	2.22626	2.27367	2.04048	1.95402	2.3141	2.2713	1.989	2.08213	2.11898	2.05213	2.13937	2.07628	2.1143	2.09436	1.90012	2.03411	2.22914	2.06748	1.9703	2.04517	2.257	2.17138	1.9107	1.86643	1.94263	1.83189	1.95801	1.93352	1.9431	2.16826	2.08862	2.04226	2.1859	2.38178	1.96054	2.03794	2.06754	1.93204	2.01407	1.97269	2.01167
PDa074	STN	Bi	M	64.074	47.3684	45.3403	2.26499	2.08756	2.20297	2.30221	2.19515	2.02924	2.2012	2.30722	2.02905	2.354	2.03842	2.082	2.06286	2.07113	2.19069	2.16127	2.05634	2.16066	2.10393	2.0426	1.94967	2.04016	2.227	2.13613	1.89556	1.94871	2.00209	1.93669	1.92028	1.91018	2.15822	2.0569	2.07561	1.90696	2.06919	2.30112	1.97922	2.03466	2.00746	1.93525	2.13346	2.02605	2.0634
PDa076	STN	Bi	M	68.0192	33.33	23.5843	2.30069	2.21623	2.19652	2.3277	2.09394	2.05408	2.31939	2.29384	2.26858	2.37161	2.17146	1.88671	2.25177	2.12038	2.17537	2.15613	2.02892	2.04709	2.25665	2.07624	2.09417	2.02568	2.2008	2.12952	1.98469	2.02696	2.02523	1.95095	2.06296	1.96605	2.22571	2.09873	2.04839	1.98912	2.27451	2.18229	1.96365	1.93558	2.10127	1.91077	2.04461	1.98756	1.9459
PDa077	STN	Bi	M	41.0603	68.4211	84.7793	2.27427	2.11056	2.20669	2.29006	2.13538	2.13397	2.26797	2.2909	2.0336	2.14767	2.20085	2.18112	2.24912	2.14139	2.16081	2.10731	1.88574	2.1088	2.20706	2.1094	1.95257	2.0537	2.26226	2.21396	1.95848	2.03362	2.03143	1.94238	2.01045	1.91458	2.19877	2.17738	2.06868	2.00429	2.10796	2.23914	1.97848	2.03541	2.12417	1.91182	2.0869	2.03624	1.99454
PDa078	STN	Bi	F	28.9589	70.5882	74.1935	2.30466	2.15575	2.20098	2.31846	2.06944	2.08614	2.32638	2.25256	2.27373	2.3222	2.18093	1.96902	2.21216	2.09383	2.11423	2.14549	1.84065	2.10076	2.16978	2.17072	2.13811	2.07452	2.20608	2.30247	1.96099	1.97874	1.99153	1.92936	1.97999	1.92713	2.22661	2.15492	2.041	2.01721	2.08232	2.2608	2.02044	2.00806	1.96026	1.88059	2.03167	2.02821	2.05704
PDa079	GPi	Bi	F	70.2438	38.0952	20.339	2.27979	2.13154	2.21406	2.31115	2.11882	2.05281	2.40236	2.24666	2.00826	2.29596	2.12831	2.03194	2.25531	2.01954	2.15959	2.11466	1.91976	2.14938	2.21857	2.09476	2.0901	1.99946	2.30452	2.18365	1.96924	1.9527	2.03621	1.96297	2.10186	1.9834	2.22324	2.22168	2.05644	2.02345	2.19658	2.33243	1.96748	2.04658	2.10824	1.91656	2.10239	2.03891	2.02653
PDa080	GPi	Bi	M	56.2274	33.3333	20.8	2.30729	2.11993	2.23761	2.30423	2.12073	1.99545	2.30281	2.3098	1.95717	2.05423	2.15819	2.09223	2.19549	2.15886	2.13301	2.0733	1.91965	2.17841	2.21543	2.10675	2.04167	1.99036	2.24647	2.26697	1.84885	1.86316	1.91574	1.87621	1.99305	1.92233	2.19651	2.13605	2.10127	1.99341	2.10367	2.09543	2.23463	1.99989	2.07355	1.89273	2.0284	2.01328	2.1043
PDa082	STN	Bi	M	58.8959	70.5882	48.7805	2.3373	2.14115	2.26835	2.30103	2.12404	2.08935	2.32073	2.29344	1.97274	2.27434	2.15884	1.98141	2.24935	2.05126	2.15662	2.10654	1.92309	2.12754	2.18264	2.02729	2.13502	2.0252	2.31568	2.16931	2.08841	2.01141	2.03477	1.95937	2.06981	1.97855	2.2208	2.12054	2.06789	2.04989	2.13262	2.20623	1.99183	2.05351	1.94311	1.94492	2.07009	2.01389	2.04307
PDa083	GPi	Bi	M	55.8411	66.6667	-56.4	2.31871	2.10175	2.24111	2.27527	2.1125	2.0474	2.27391	2.24474	1.96327	2.01499	2.1712	2.12279	2.19038	2.05647	2.11624	2.11583	2.06602	2.06032	2.25992	2.18468	2.08021	1.99288	2.21285	2.09821	2.00264	1.95939	1.94133	1.99135	2.05416	1.95061	2.2109	2.0712	2.08032	2.00192	2.22749	2.33502	1.9542	2.01411	2.09045	1.92102	2.02875	2.05669	2.03173
PDa084	GPi	Bi	M	48.9671	54.2857	41.5314	2.31695	2.18007	2.2242	2.26684	2.06012	2.03696	2.32188	2.26339	2.24161	2.35849	2.21818	1.98656	2.25833	2.08349	2.1972	2.14346	1.92689	2.13373	2.24382	2.01254	2.07231	2.02987	2.22627	2.11998	1.94292	1.99137	1.99249	1.9192	2.06757	1.94799	2.19792	2.13119	2.03811	2.00093	2.08965	2.20492	1.96918	1.99749	1.93186	1.91351	2.04475	1.92652	2.02604
PDa087	GPi	Bi	M	75.6137	68.4211	-10	2.35316	2.10481	2.21825	2.26063	2.10218	2.03773	2.26408	2.22898	2.20558	2.27437	2.15406	2.03006	2.18799	2.06228	2.1308	2.13387	1.91724	2.08963	2.18921	2.07575	2.0734	2.03624	2.26356	2.10576	1.93272	1.94333	1.98661	1.96898	2.05798	1.92439	2.24207	2.08069	2.0297	1.99907	2.12764	2.29714	1.98526	2.03396	2.10551	1.8875	2.01032	1.95196	2.01146
PDa088	GPi	Bi	M	68.9781	47.1698	13.7931	2.31475	2.14113	2.24718	2.28527	2.06433	2.05295	2.31447	2.30118	2.00613	2.40107	2.20579	2.03442	2.22419	2.10437	2.12079	2.13205	1.91656	2.07234	2.17013	2.07315	1.92338	2.00223	2.16665	2.20182	2.01393	1.9301	1.93318	1.86463	2.00341	1.94948	2.23689	2.10515	2.04227	1.93255	2.18706	2.25106	1.93309	2.03275	2.16042	1.89363	1.98147	2.02776	1.95723
PDa089	GPi	Bi	F	64.5781	59.4595	5.26316	2.30098	2.15817	2.2999	2.32854	2.1251	2.07161	2.24395	2.28583	2.03746	2.12519	2.17975	2.09762	2.20271	2.09495	2.16372	2.11326	2.03009	2.07632	2.25199	2.2173	1.97301	2.03053	2.26762	2.2926	1.9883	1.99293	1.98143	1.95597	2.03248	1.88011	2.18628	2.14856	2.04019	1.9697	2.15776	2.22612	1.96822	2.00707	2.14431	1.93866	2.16911	1.9867	2.08358
PDa090	STN	Uni	M	80.0904	26	33.3333	2.23117	2.11196	2.24244	2.27038	2.11899	2.14539	2.29975	2.2875	2.11748	2.36664	2.14614	2.01669	2.2502	2.0543	2.09112	2.08588	1.89629	2.03293	2.18791	2.0036	2.08536	1.79692	2.20967	2.21646	2.0041	2.04848	2.03015	1.94127	2.04025	1.95332	2.20588	2.11188	2.00403	1.98675	2.22242	2.1512	1.99999	1.9935	2.0994	1.90833	2.01502	1.9879	2.00482
PDa091	STN	Uni	F	77.9973	27.9412	11.1111	2.37622	2.18299	2.24225	2.34097	2.07406	2.1101	2.38694	2.36097	2.30464	2.4208	2.1995	2.0724	2.32902	2.10513	2.16312	2.12462	1.9498	2.02474	2.15511	2.1506	2.02926	1.82241	2.25454	2.23985	1.97662	1.94847	2.0497	1.95369	2.07876	1.97587	2.16805	2.09144	2.01024	1.99655	2.31087	2.28179	1.99878	1.96398	1.94603	1.93903	1.99382	1.97336	2.02953
PDa093	STN	Bi	M	61.6932	66.6667	50.6917	2.36235	2.20332	2.30942	2.28872	2.15133	2.15871	2.34562	2.32679	2.02137	2.10569	2.22379	2.02837	2.30149	2.0353	2.20689	2.19124	1.9244	2.10478	2.27416	2.05462	2.0978	2.03576	2.34958	2.235	2.06363	1.98686	2.03285	1.97682	2.04597	1.99991	2.20745	2.18909	2.04552	2.02487	2.09695	2.33221	1.95988	2.0296	1.92922	1.91665	2.02892	2.05932	2.03422
PDa094	GPi	Uni	M	63.1671	64.5162	-38.9948	2.31683	2.10338	2.20937	2.26685	2.15834	2.14846	2.25132	2.24382	2.34577	2.39889	2.12146	1.91819	2.19366	2.0309	2.12445	2.11099	1.90689	2.05678	2.17239	2.16272	2.07008	1.77752	2.23635	2.10348	1.97022	2.01841	2.05136	1.97872	2.03991	1.96184	2.1356	2.12269	2.01593	1.94559	2.1491	2.22753	1.98132	2.0357	2.09365	1.93991	2.02977	2.02823	1.98465
PDa095	STN	Bi	M	72.0411	58.6207	36.8525	2.3525	2.10913	2.21728	2.28849	2.07594	2.0758	2.2654	2.26725	2.01205	2.27416	2.1689	2.05589	2.21288	2.11841	2.1471	2.16796	1.89186	2.04687	2.26254	2.22309	2.05291	1.98294	2.19309	2.08755	1.98763	2.04169	1.99655	2.01138	2.06898	1.98871	2.24126	2.04607	2.06254	2.01053	2.24458	2.24775	1.988	2.07415	2.12227	1.93784	2.08864	2.00387	2.00577
PDa097	STN	Uni	F	68.4986	56.25	43.4783	2.27067	2.1011	2.20863	2.23702	2.01778	2.09181	2.27248	2.21251	2.17423	2.21771	2.14484	1.87588	2.15959	1.91009	2.12234	2.08345	1.90175	2.02565	2.17962	1.99243	1.95513	1.79375	2.20437	2.1226	1.96261	1.99034	1.9835	1.91011	2.04727	1.95161	2.07554	1.98893	2.04434	2.06636	2.03522	2.33103	1.95733	2.02926	2.06524	1.91512	1.9886	1.90977	2.00809
PDa099	GPi	Uni	M	69.8274	71.4286	-55.5679	2.27538	2.12087	2.19725	2.28874	2.15695	2.154	2.29552	2.2971	2.14655	2.41708	2.14764	1.98898	2.26646	2.06004	2.17814	2.10871	1.90423	2.03256	2.15636	2.23388	1.99526	1.82559	2.22254	2.16059	2.01023	1.95411	2.00075	1.88916	2.00571	1.93983	2.04549	2.15679	2.00901	1.97036	2.13009	2.18504	2.00343	2.04606	1.97513	1.94302	2.03465	1.993	2.0933
PDa100	GPi	Bi	F	76.263	62.1622	3.65449	2.29468	2.18308	2.25656	2.31445	2.1355	2.11657	2.27549	2.26921	2.30387	2.33368	2.17527	2.27817	2.23574	2.14645	2.13848	2.20049	1.91318	2.01829	2.30113	2.05163	2.13542	1.84011	2.21549	2.13083	1.93897	1.9871	2.04815	1.94094	2.068	1.97525	2.23936	2.1024	2.06292	2.01601	2.19751	2.37757	2.02056	1.97242	2.14663	1.94717	2.10805	1.9711	2.01874
PDa101	GPi	Uni	M	66.0027	48.3871	62.0253	2.27766	2.15134	2.26283	2.32989	2.15944	2.10565	2.31297	2.30319	2.30084	2.40445	2.19042	1.99554	2.23452	2.21104	2.16835	2.10775	1.92216	2.01288	2.20098	2.17219	2.05436	1.7671	2.25983	2.11836	2.06215	2.02266	2.03901	1.9512	2.07982	1.97553	2.22998	2.06421	2.18605	2.02408	2.13256	2.39994	1.96601	2.0314	2.0823	1.91839	2.03645	2.05369	2.01355
PDa102	GPi	Bi	F	66.3534	72.093	-28.5714	2.29595	2.12158	2.2902	2.2336	2.09264	2.10832	2.29761	2.29354	2.00353	2.17818	2.11164	1.89704	2.17285	2.07696	2.10477	2.14548	2.02239	2.14551	2.17282	2.10816	1.89884	1.77943	2.3126	2.30331	1.96004	1.99803	1.96854	1.91738	1.97475	1.89974	2.16081	2.16113	2.03917	2.0354	2.14598	2.22379	1.94985	2.0534	2.09827	1.96742	1.97492	2.02171	2.03909
PDa103	GPi	Bi	M	67.6219	28.5714	55	2.30888	2.13873	2.18209	2.27244	2.04821	2.0796	2.26744	2.22619	2.224	2.34411	1.97782	2.04574	2.19168	2.14618	2.11075	2.12719	1.89433	2.07142	2.21561	2.01321	1.8206	1.99879	2.30015	2.18877	1.95466	2.24466	1.99078	1.95365	1.98915	1.91187	2.03143	2.18253	2.06162	2.04525	2.06107	1.981	1.9815	2.06672	1.93167	1.9112	1.89345	2.0113	1.99648
PDa104	STN	Bi	M	61.6795	68.5714	50	2.25744	2.17011	2.27525	2.24638	2.14548	2.14212	2.37826	2.23692	2.0506	2.4174	2.12373	2.09519	2.25348	2.01266	2.19381	2.13591	1.9155	2.13565	2.13193	2.04225	1.97005	1.829	2.29573	2.26476	2.03699	2.06212	2.04835	1.94314	2.01334	1.93715	2.17824	2.14315	2.06571	2.04385	2.12974	2.22764	1.94821	2.01184	1.91763	1.91115	1.99332	2.04645	2.05227
PDa110	GPi	Bi	M	72.2219	50	14.1443	2.28033	2.10297	2.20826	2.29993	2.0956	2.08381	2.27386	2.25584	2.28865	2.40343	2.14066	1.91694	2.15809	2.04001	2.09103	2.07071	1.93376	2.03491	2.10819	2.12303	2.0708	1.756	2.23067	2.12684	1.9912	1.99066	2.03369	1.93987	2.0585	1.93446	2.24842	2.13012	2.15375	2.00263	2.31507	2.16774	1.96784	2.02263	1.9634	1.94294	1.99909	2.0223	2.03853
PDa112	STN	Bi	F	72.1397	51.7857	79.2244	2.24027	2.13141	2.18894	2.19689	2.0582	2.06223	2.23685	2.23401	2.22784	2.25396	2.18243	1.95851	2.21409	2.02957	2.10407	2.06678	1.90983	2.02829	2.21547	2.02184	1.9761	1.80615	2.2209	2.10629	1.98581	1.92094	1.99442	1.90404	2.03732	1.95554	2.20053	2.06718	2.0238	2.05017	2.0886	2.18567	1.98101	1.98578	2.08447	1.91125	2.0544	1.96201	2.11614
PDa115	STN	Bi	M	53.411	46.6667	20.3488	2.30338	2.18478	2.23956	2.31399	2.07036	2.05673	2.26897	2.26007	2.22552	2.32944	2.17594	2.18241	2.25149	2.00427	2.09309	2.0524	1.86824	2.05821	2.1876	2.13627	2.09264	1.81913	2.29427	2.30315	1.93935	1.92818	1.955	1.91075	1.96255	1.91036	1.97643	2.14818	2.06395	2.06415	2.15061	2.28977	1.9839	1.93423	1.91013	1.89207	1.99548	1.94996	2.05895
PDa117	STN	Uni	M	72.4466	67.7419	28.5714	2.39556	2.12007	2.20131	2.26101	2.04716	2.03509	2.25665	2.24863	1.96101	2.05849	2.1319	1.94174	2.19735	2.07265	2.12301	2.11292	1.85231	2.08112	2.08375	2.04061	2.06677	1.77474	2.23819	2.14512	1.94956	1.93557	1.92038	1.84198	1.97144	1.90119	2.19785	2.10758	2.03078	1.99777	2.15328	2.36207	2.01252	2.01609	2.11931	1.92431	2.01532	1.96739	2.10784
PDa118	GPi	Bi	F	75.0685	48.7805	-76.5152	2.31783	2.11289	2.24151	2.3318	2.06811	2.07404	2.27858	2.26199	2.22445	2.03864	2.13862	2.05959	2.20007	2.04213	2.19365	2.07762	1.90571	2.05033	2.26088	2.18221	1.86904	1.77332	2.22602	2.28698	2.00142	1.92443	1.96859	1.84201	2.01308	1.92003	2.1389	2.15542	2.06884	2.03206	2.34354	2.20533	1.9964	2.07103	2.1745	1.97741	1.99715	2.02352	2.05666
PDa119	GPi	Bi	M	65.9808	40.48	53.668	2.31686	2.13966	2.23259	2.24812	2.0454	2.06408	2.27116	2.2515	2.19418	2.38038	2.17199	1.97104	2.21958	2.01863	2.12591	2.10983	1.89978	2.13981	2.22668	2.04078	2.06766	1.782	2.27448	2.14778	2.03097	1.97475	2.0099	1.90052	2.04113	1.95952	2.20194	2.11483	2.04931	1.96987	2.1492	2.24263	1.98109	2.05549	2.07962	1.93183	2.0154	2.053	2.02072
PDa120	GPi	Bi	M	62.1397	54.7619	12.3916	2.28649	2.12193	2.18343	2.29288	2.14036	2.05643	2.26639	2.25443	2.26454	2.36474	2.16258	2.05245	2.22192	2.1406	2.17132	2.13244	1.97729	2.12436	2.21385	2.15131	2.05473	1.97235	2.22901	2.10548	1.97571	1.92282	2.06806	1.93178	2.06542	1.95897	2.17481	2.03945	2.02121	2.02733	2.131	2.19623	1.98233	2.0411	1.99567	1.92022	1.98929	2.01121	2.05898
PDa122	STN	Bi	M	53.4164	33.3333	50.5155	2.24267	2.14652	2.16062	2.26406	2.08299	2.09489	2.25358	2.24136	2.24308	2.26303	2.13406	1.90013	2.24695	2.00136	2.12354	2.08866	1.91738	2.01083	2.18524	2.04186	2.0938	1.83393	2.18214	2.18052	1.97128	1.97025	2.01667	1.94522	2.04214	1.93906	2.21196	2.04995	2.03701	2.03753	2.08622	2.24258	1.98807	2.04785	2.09968	1.92728	1.99376	1.9751	2.01597
PDa126	STN	Bi	F	64.9863	60	-10.6667	2.2324	2.03742	2.12368	2.17496	2.03403	2.04643	2.2568	2.22589	2.19448	2.38726	1.92225	1.90479	2.16052	1.97474	2.09444	2.06788	1.89578	2.0035	2.06857	2.06258	1.92543	1.78399	2.19669	2.1164	1.95151	1.9263	1.97997	1.91992	2.02133	1.92635	2.15976	2.17814	2.03651	2.08871	2.14008	2.24492	2.00683	2.05238	2.14095	1.92066	2.27903	2.02986	2.0541
PDa127	GPi	Bi	F	59.3699	49.1228	27.2066	2.35091	2.15428	2.28867	2.38034	2.06576	2.08802	2.30491	2.33146	2.2575	2.44381	2.18939	2.05154	2.25761	2.09877	2.17267	2.19422	1.91332	2.16208	2.21398	2.20494	1.96634	2.06604	2.32026	2.37356	1.97436	1.97484	1.98356	1.89769	2.0436	1.95395	2.20857	2.10536	2.00637	2.00325	2.1976	2.33796	1.97048	2.01259	2.1027	1.94522	2.00037	1.99296	2.01588
PDa128	STN	Bi	F	76.8219	31.0345	55	2.28797	2.1292	2.23153	2.27924	2.06858	2.07128	2.27558	2.27798	2.27523	2.40148	2.17506	2.08169	2.22952	2.07198	2.19346	2.13772	1.89438	2.02566	2.25826	2.02785	1.95912	2.09198	2.23638	2.15497	1.89978	1.98093	1.97475	1.92571	2.0264	1.89629	2.14082	2.1802	2.0455	1.89937	2.18807	2.21289	1.95503	2.01152	2.13186	1.95576	2.00337	2.05717	2.0629
PDa130	STN	Bi	M	55.9808	61.7647	65.8789	2.3121	2.13359	2.26875	2.24672	2.03109	2.03973	2.30531	2.29775	1.96571	2.05886	2.0953	1.90756	2.21514	1.97192	2.08226	2.05289	1.83914	2.09379	2.2056	2.03243	2.02227	2.05905	2.31922	2.22408	2.00772	1.9008	1.94	1.87087	1.9702	1.88154	1.99134	2.15002	2.02486	1.97212	2.18064	2.14417	1.9521	2.02362	2.06878	1.91689	2.03817	1.93051	2.04666
PDa134	STN	Bi	M	47.9945	41.9355	13.0475	2.29047	2.08399	2.25404	2.27788	2.11484	2.08106	2.29132	2.28051	2.25691	2.38605	1.99206	2.00048	2.26191	2.04322	2.18715	2.14029	1.88451	1.99836	2.2795	2.0736	2.07134	1.77517	2.27118	2.13585	1.97356	1.95023	2.02649	1.9299	2.05374	1.91695	2.15886	2.02549	2.02906	2.04705	2.07261	2.29405	1.97696	2.02016	1.96371	1.92728	2.01386	2.05905	2.02266
PDa135	STN	Bi	M	67.2904	76.6667	38.454	2.23316	2.14142	2.21576	2.2853	2.06529	2.03762	2.26617	2.28176	2.30356	2.27018	2.15035	2.07923	2.25793	2.05404	2.15928	2.12316	1.95801	2.00752	2.22267	2.00853	2.05824	2.02827	2.2395	2.20336	2.03363	1.95209	1.97651	1.90292	2.04707	1.95206	2.14484	2.06637	2.02832	1.95976	2.09567	2.27767	1.9629	2.05756	1.91889	1.912	2.02051	2.00464	2.00058
PDa136	GPi	Bi	M	67.2959	44	36.1111	2.28234	2.10645	2.24875	2.2645	2.05953	2.04069	2.38364	2.2482	2.04426	2.29565	2.15152	2.22361	2.27741	2.01643	2.10605	2.02887	1.92018	2.01008	2.18384	2.05267	2.15316	1.85643	2.29895	2.18217	1.95748	1.88279	1.95871	1.88034	2.0215	1.94484	2.15599	2.09679	2.04664	2.03785	2.08274	2.14736	1.99623	1.98379	2.1097	1.92153	2.05178	2.07835	1.9914
PDa137	GPi	Bi	F	56.1288	60.7143	29.7297	2.31956	2.10969	2.26861	2.38408	2.0242	2.03333	2.29136	2.30951	1.97004	2.2293	2.14405	1.96189	2.2381	2.02157	2.10073	2.14398	1.90091	2.12709	2.21471	2.24986	1.99284	2.07075	2.29988	2.26452	1.9006	1.90607	1.9573	1.88362	2.01098	1.95486	1.97688	2.11448	2.05628	2.02615	2.16924	2.21533	2.01662	2.05709	1.91638	1.9195	2.08338	1.97004	2.1062
PDa139	GPi	Bi	M	75.0849	40	30.2326	2.28149	2.15925	2.20622	2.25713	2.12731	2.11599	2.23361	2.26802	2.23577	2.3698	2.11934	1.86935	2.17125	2.02157	2.05085	2.07549	1.92033	2.00485	2.22636	2.09238	1.95177	1.8227	2.20891	2.22168	1.99384	1.9956	2.00005	1.91243	2.00683	1.9283	2.13789	2.03586	2.00845	1.9813	2.11082	2.28863	1.97974	1.97264	2.07859	1.89251	1.96272	1.92095	2.01489
PDa140	STN	Bi	M	45.874	84.375	28.4143	2.35696	2.1309	2.19363	2.23637	2.05425	2.05472	2.27857	2.29557	1.986	2.10093	2.17215	2.01238	2.2148	2.01894	2.094	2.06388	1.93122	2.09328	2.18449	2.08656	2.09509	1.85404	2.25449	2.16981	1.96194	1.92784	1.99284	1.91074	2.05702	1.91741	2.18263	2.14817	2.00105	2.03117	2.19268	2.35617	1.97994	2.04743	2.11387	1.93649	2.06464	2.07393	2.06116
PDa141	STN	Bi	M	57.2219	60	16.0955	2.2623	2.12442	2.22616	2.20822	2.1191	2.09846	2.30529	2.26994	2.27692	2.38437	2.15708	1.9438	2.1791	2.08519	2.08576	2.07825	1.89017	2.06446	2.21596	2.02075	1.97799	1.80417	2.2264	2.22468	1.99045	1.93125	2.00991	1.97204	2.05272	1.95083	2.16775	2.0582	2.08431	1.96109	2.14305	2.3057	1.96296	2.007	1.93759	1.90761	1.98228	1.99524	2.12433
PDa143	STN	Bi	M	54.3836	67.8571	83.6423	2.27492	2.11865	2.21977	2.24767	2.07743	2.03483	2.29807	2.29147	2.05982	2.12309	2.13046	1.96682	2.21495	2.01231	2.18233	2.14277	1.90867	2.02639	2.19484	2.14744	2.09955	2.03274	2.2315	2.18699	2.06255	1.99359	1.97201	1.93367	2.04417	1.96351	1.99989	2.14168	2.05976	1.99595	2.18632	2.30445	1.96307	2.02458	2.09929	1.91175	2.05835	1.95887	2.0495
PDa144	STN	Bi	M	57.3726	40.7407	73.8532	2.28064	2.11633	2.23816	2.33091	2.0634	2.05475	2.25537	2.28054	1.97299	2.08589	2.17393	2.23426	2.23928	2.0089	2.17259	2.11807	2.02449	2.10926	2.1998	2.22078	1.96617	1.85061	2.30831	2.22738	1.9223	1.88998	1.95264	1.88606	2.00523	1.93244	2.03006	2.1158	1.97752	1.99578	2.17194	2.23177	1.97992	2.03416	1.96246	1.91369	2.00508	1.95095	2.04534
PDa147	STN	Uni	M	55.3178	83.3333	76	2.29595	2.12467	2.20966	2.25575	2.02566	2.01149	2.24498	2.26338	1.95669	2.01023	2.14886	2.01684	2.25249	2.03973	2.12211	2.07723	1.88317	2.10039	2.17557	2.04391	2.03952	1.98188	2.31072	2.25351	1.86864	1.9028	1.9202	1.9257	2.03849	1.92199	2.20211	2.20352	2.05912	2.04881	2.09606	2.2293	1.96593	2.00548	2.08136	1.91417	2.05345	2.04116	2.01449
PDa148	GPi	Bi	M	51.3342	55	-7.12758	2.2758	2.16391	2.27502	2.33363	2.0665	2.07516	2.29679	2.28739	2.22559	2.36095	2.19342	2.09123	2.21899	2.09733	2.13667	2.12146	1.91592	2.08135	2.22337	2.04589	2.07415	1.84696	2.30035	2.18245	2.05559	1.9664	2.03795	1.91058	2.05675	1.92141	2.22473	2.1566	2.07993	2.03136	2.20843	2.1276	1.94707	1.95202	2.09674	1.91993	2.0586	1.9931	2.04566
PDa149	GPi	Bi	M	57.0904	51.0638	7.27802	2.33318	2.15517	2.24031	2.26366	2.13111	2.16586	2.3505	2.27822	2.05217	2.10786	2.1667	1.94742	2.24348	2.04838	2.18079	2.15596	1.9341	2.12855	2.17344	1.98699	2.10862	2.08627	2.29433	2.17853	1.96432	2.06506	2.04293	1.94857	2.04867	2.00766	2.06835	2.06408	1.9873	2.00211	2.17985	2.21731	1.99399	2.0425	1.93786	1.90828	2.06295	2.07786	2.03035
PDa150	STN	Bi	M	73.7452	67.7419	58.7575	2.22663	2.07127	2.19721	2.1933	2.12514	2.10865	2.2191	2.23656	2.07369	2.15497	2.17395	1.99539	2.20886	2.12538	2.13889	2.11077	1.81766	2.0253	2.13241	2.03309	1.99332	1.87351	2.25802	2.18836	2.06139	1.99498	2.04238	1.97203	1.94971	1.83782	2.14658	2.05882	1.99445	1.99623	2.16227	2.16819	1.96583	2.04828	2.07979	1.91988	1.95555	2.01538	2.07224
PDa151	GPi	Bi	F	80.1178	59.2593	9.09091	2.30299	2.14483	2.20057	2.33658	2.07038	2.0694	2.29103	2.30664	1.97688	2.08784	2.19661	2.02791	2.22978	2.14331	2.13868	2.1054	1.87953	2.13578	2.14323	2.15192	1.98442	2.08338	2.23972	2.26985	1.84696	1.85115	1.98778	1.85624	2.0289	1.9366	2.04482	2.1267	2.04286	1.99353	2.30253	2.29262	1.98683	2.02052	1.97606	1.95284	1.96983	2.01053	2.12211
PDa156	GPi	Uni	M	78.7205	61.7647	5	2.26538	2.08866	2.23337	2.22191	2.04129	2.09787	2.27517	2.24927	2.24006	2.06352	2.11136	2.02971	2.20003	2.03269	2.12306	2.06883	1.96271	2.09243	2.18202	1.99713	2.14537	2.05738	2.16938	2.18149	2.01503	1.95784	1.96384	1.84642	2.05904	1.97359	2.22542	2.10039	2.01043	2.04289	1.99884	2.11665	2.03774	2.13988	2.06824	1.97351	2.01889	2.04352	2.04444
PDa157	GPi	Bi	F	52.3781	57.4468	-60.5911	2.41252	2.07857	2.28432	2.32972	2.05209	2.06939	2.35497	2.32673	2.26625	2.17642	2.25561	2.01149	2.28433	2.07018	2.16897	2.13178	1.94748	2.08659	2.20973	2.14545	2.08947	2.03404	2.28166	2.20031	2.02514	1.97158	1.96427	1.87785	2.08126	1.97552	2.22992	2.10275	2.02954	2.03946	2.18148	2.2919	1.96049	2.05209	1.95014	1.92255	2.09142	2.04794	2.06383
PDa160	GPi	Bi	F	70.9233	53.125	56.4103	2.38188	2.1394	2.25462	2.34718	1.96263	2.01347	2.34946	2.32875	2.15183	2.27298	2.2214	1.95491	2.26171	2.06468	2.08255	2.09973	1.94477	1.98488	2.27683	2.13753	1.96178	1.81452	2.22327	2.15986	1.91694	1.85861	1.91626	1.89753	2.06257	1.95338	2.14865	2.10298	1.98586	2.03482	2.13544	2.11668	1.98463	2.00474	1.96382	1.96021	2.30815	2.05678	1.988
PDa162	STN	Bi	M	52.6466	44	35.4118	2.31375	2.10865	2.25056	2.3196	2.03462	2.0482	2.29287	2.30118	2.26104	2.33611	2.01504	1.93099	2.27743	2.04332	2.06614	2.09835	1.96255	2.08501	2.19759	2.13211	2.04008	1.82075	2.24122	2.19189	2.02616	1.97176	1.98283	1.95413	2.05387	1.94604	2.18437	2.15115	2.08573	2.00609	2.22699	2.30428	1.9686	1.9678	1.94153	1.88101	1.99427	1.95033	2.01749
PDa164	GPi	Bi	M	64.3918	36.1702	6.97674	2.21318	2.10556	2.19491	2.24363	2.07897	2.02162	2.2729	2.27822	2.30045	2.37146	2.12821	2.12749	2.23871	2.04309	2.11354	2.12391	1.9878	2.10215	2.17872	2.19103	1.96114	2.0492	2.2005	2.18438	1.91591	1.92238	1.96114	1.87855	2.0111	1.92385	2.18005	1.99499	2.01673	1.96479	2.21565	2.36243	1.96148	2.02425	1.94414	1.9006	2.14394	2.02255	2.0836
PDa165	STN	Bi	M	54.7616	66.6667	66.0451	2.31977	2.12061	2.25667	2.27226	2.10124	2.14351	2.2884	2.25577	2.06055	2.15618	2.12265	2.17754	2.19891	2.10832	2.11995	2.12671	1.86927	2.07273	2.24628	2.10886	2.06719	2.05231	2.3312	2.24499	1.9602	1.98327	2.03856	1.94274	1.9849	1.92019	2.11604	2.17066	2.05653	1.95723	2.1885	2.27262	1.9703	2.0663	2.09976	1.92457	2.03265	2.08682	2.07472
PDa166	GPi	Uni	F	80.0438	50	-71.4286	2.31459	2.12735	2.22378	2.29289	2.00756	2.01146	2.4025	2.30028	2.19201	2.11134	2.12262	1.99234	2.29161	2.06651	2.06868	2.01459	1.89463	2.04085	2.21121	2.0217	1.90291	1.76793	2.27737	2.13057	1.97804	1.94586	1.96946	1.88852	2.00628	1.94167	2.14329	2.09688	2.05407	2.06047	2.17991	2.19543	2.02272	2.09021	1.97577	1.96376	1.99235	2.03049	1.99761
PDa167	GPi	Bi	F	72.337	63.8298	100	2.33282	2.17209	2.23155	2.20717	1.99696	2.02009	2.25647	2.28494	2.23262	2.26261	2.11366	2.06887	2.20942	2.07289	2.09881	2.05932	1.87943	1.91299	2.22344	2.13562	2.07957	1.80724	2.18333	2.05758	1.94722	1.91782	1.99475	1.92918	1.97388	1.88966	2.17578	2.21638	2.06322	2.01918	2.15041	2.3573	2.03172	1.9815	2.10874	1.90768	2.04083	2.0263	2.04062
PDa168	GPi	Bi	M	66.4274	31.25	100	2.35067	2.17139	2.26599	2.28496	2.06313	2.04333	2.33302	2.27188	2.32786	2.35894	2.16631	2.19511	2.30376	2.07802	2.19907	2.1553	1.94408	2.0856	2.23969	2.10526	1.95162	1.82266	2.26569	2.1626	1.95807	1.9103	1.99257	1.87458	2.05159	1.96313	2.07058	2.1461	2.07853	2.05222	2.1278	2.14819	1.99635	1.98288	1.91851	1.96712	2.17907	2.05709	2.03596
PDa169	GPi	Uni	F	75.9781	55.5556	38.5827	2.32312	2.12959	2.24084	2.30155	2.06598	2.06577	2.30995	2.26952	2.24576	2.31939	2.15786	1.95078	2.18437	2.09957	2.10394	2.09924	1.88956	2.05859	2.26442	2.07389	2.17233	1.8623	2.21964	2.12	1.88923	1.91399	1.98705	1.88033	1.98958	1.93006	2.06335	2.0593	2.06674	2.02144	2.16979	2.15088	2.02459	1.96464	1.94424	1.93	2.04149	1.96143	2.06023
PDa171	GPi	Bi	M	69.8247	34.0426	4.14815	2.3473	2.15341	2.23974	2.30494	2.09044	2.10975	2.30258	2.28723	2.22555	2.40178	2.23393	1.97906	2.20409	2.09075	2.1846	2.14357	1.95985	2.06301	2.24739	2.14634	1.93567	1.82997	2.23622	2.17913	1.91351	1.91306	1.97513	1.89261	2.08012	1.976	2.18006	2.12976	2.05446	2.05527	2.12587	2.22486	1.99647	1.95662	1.96306	1.92814	2.01359	2.03301	2.02601
PDa172	STN	Bi	M	62.4685	50.7937	90.4762	2.2437	2.06906	2.18071	2.20419	2.04184	2.04815	2.25557	2.26498	2.21927	2.26033	2.1291	2.09274	2.14982	2.16771	2.16778	2.13259	1.90262	2.05011	2.14466	2.04372	2.0655	1.82332	2.15751	2.11458	1.97083	1.91702	1.95413	1.89439	2.04189	1.87049	2.07546	2.14749	2.00118	1.95884	2.30809	2.2913	1.96282	1.99598	1.91565	1.92192	2.04604	2.00601	2.03393
PDa174	GPi	Uni	F	77.4301	23.2558	6.06061	2.20957	2.0846	2.17468	2.22554	2.09245	2.09013	2.24988	2.23797	2.01808	2.12732	2.07795	1.96782	2.22732	2.0062	2.06732	2.08613	1.76208	2.08491	2.04154	2.08453	1.98146	1.73169	2.18481	2.26757	1.90826	1.89437	1.88916	1.75702	1.87271	1.85038	2.17815	2.07005	1.96458	1.93361	2.1977	2.28156	1.94014	1.98867	2.15112	1.94394	2.01501	1.992	2.04053
PDa175	GPi	Bi	F	71.8466	24	7.74194	2.35548	2.16567	2.28211	2.33549	2.08216	2.07938	2.31108	2.32592	2.01621	2.40396	2.16727	1.93721	2.22247	2.01934	2.1331	2.12108	1.88374	2.06197	2.21706	2.11199	2.04421	1.81784	2.25581	2.24669	1.92452	1.97569	2.00124	1.93868	2.03969	1.92502	2.18566	2.04742	2.09131	2.03344	2.04436	2.18891	1.98421	2.06268	2.08146	1.88046	2.03189	1.93993	2.02096
PDa176	GPi	Bi	F	74.8932	50	-44.3077	2.32539	2.18319	2.2221	2.31103	2.0773	2.02873	2.25621	2.28136	2.24282	2.3228	2.15725	1.99409	2.20403	2.06066	2.13795	2.09997	1.92616	2.11714	2.23432	2.1397	1.93746	2.07212	2.26374	2.14391	2.0429	1.94998	1.97249	1.95935	2.06362	1.96442	2.2486	2.20259	2.05547	2.04326	2.11853	2.15176	1.97635	2.02558	1.93669	1.89609	1.91813	2.01681	2.04439
PDa177	GPi	Bi	F	65.2027	63.6364	-4.75	2.33609	2.19613	2.29535	2.32553	2.10325	2.12299	2.34777	2.32954	2.2788	2.41217	2.12169	1.99792	2.25659	2.07006	2.12723	2.15993	1.94149	2.15279	2.29025	2.06347	2.06738	1.83079	2.28579	2.16546	2.00717	2.0336	2.01796	1.95558	2.05848	1.97748	2.19733	2.0836	2.0559	2.00791	2.09074	2.25617	1.97149	2.04202	2.07075	1.88803	2.0271	1.98138	1.98824
PDa178	GPi	Bi	F	48.0959	58.6957	46.6667	2.35405	2.18714	2.24371	2.3408	2.10748	2.08528	2.34495	2.3167	2.26729	2.36535	2.14966	2.02688	2.26349	2.075	2.11253	2.09535	1.92051	2.04744	2.23004	2.07195	2.0544	2.01342	2.27736	2.29213	2.03077	1.95196	2.04044	1.94669	2.0768	1.95007	2.21018	2.14086	2.10821	1.9738	2.15317	2.21999	1.98889	2.03821	2.10066	1.90451	1.99212	1.9416	2.01394
PDa179	GPi	Bi	M	63.9808	59.0909	0	2.37643	2.16319	2.24659	2.28082	2.09063	2.0975	2.29903	2.33509	2.25954	2.35371	2.14851	2.22709	2.25209	2.10309	2.20318	2.12944	1.95264	2.14204	2.2158	2.13349	2.06877	2.01088	2.18674	2.09323	2.09468	1.9905	1.98263	2.01089	2.06276	1.95315	2.21598	2.16179	2.01911	1.99633	2.1396	2.23027	1.9782	2.02896	2.06386	1.9051	2.00047	2.11065	1.94661
PDa184	GPi	Bi	M	64.4493	42.8571	-0.407609	2.2861	2.1049	2.19174	2.29102	2.08248	2.0315	2.28252	2.25316	2.23806	2.28558	2.05983	1.91694	2.2621	2.03065	2.17618	2.15716	1.93234	2.11141	2.17197	2.03667	2.13108	2.04873	2.27946	2.262	2.06485	1.95698	2.01106	1.90037	2.11016	1.97549	2.10192	2.10331	2.05051	2.00592	2.32578	2.31685	1.99884	2.04905	1.93617	1.91015	2.03571	2.1156	2.05889
PDa185	GPi	Bi	F	71.3534	69.2308	-67.3442	2.24953	2.14971	2.17315	2.20254	2.03412	2.05747	2.23314	2.2783	2.23738	2.29105	2.07745	1.91316	2.14664	2.03248	2.17931	2.12482	2.05964	2.06073	2.21985	2.01544	2.04542	1.80892	2.18589	2.1535	1.94674	1.94065	1.98764	1.9523	2.06174	1.94741	2.23677	2.11809	2.0885	2.01123	2.20551	2.16731	2.02849	2.06792	1.98679	1.96331	2.03401	1.95299	1.99653
PDa187	GPi	Bi	M	66.5425	57.4074	9.52381	2.34085	2.17048	2.22197	2.32477	2.03738	2.01236	2.34478	2.33331	2.19792	2.32542	2.14343	1.93192	2.27901	2.06716	2.12606	2.08909	1.93093	2.06768	2.32001	2.09277	2.07639	1.8037	2.27914	2.15992	1.96038	1.89458	1.99024	1.91331	2.05577	1.93013	2.23512	2.08807	2.05664	2.00758	2.07668	2.27672	1.96207	1.98099	2.08211	1.87021	1.97514	1.93763	2.02369
PDa188	GPi	Bi	M	58.189	45	-55	2.33591	2.18593	2.2201	2.29012	2.05204	1.9972	2.30961	2.29205	2.2458	2.20656	2.2128	2.0796	2.25372	2.05959	2.08723	2.14885	1.91893	2.10007	2.25356	2.01023	1.90408	2.0351	2.25307	2.13098	2.00955	1.92088	1.99453	1.92984	2.05018	1.95204	2.2136	2.12517	2.04257	2.03348	2.15139	2.20116	1.94881	1.99555	1.96723	1.94442	1.95803	1.99053	2.04281
PDa189	GPi	Bi	F	68.2247	35.4839	38.8889	2.31521	2.12994	2.2326	2.31188	2.01541	1.98337	2.32295	2.28289	2.17289	2.17999	2.20393	2.11559	2.11779	2.05307	2.05579	2.04284	1.91252	2.02722	2.21918	1.97296	1.8483	1.60907	2.14447	2.03294	1.89484	1.85321	1.92701	1.88448	1.99714	1.96011	2.23986	2.10948	2.14183	2.02458	2.07352	2.26515	1.95828	1.89518	1.92085	1.88274	2.00345	1.97309	2.06312
PDa191	STN	Bi	F	68.7945	43.4783	55	2.36571	2.15135	2.24379	2.29571	1.98044	1.98216	2.24983	2.25962	2.18657	2.27075	2.17308	1.92879	2.19376	2.05305	2.10245	2.11425	1.90857	2.03577	2.13689	2.07197	2.03991	1.72746	2.22339	2.18903	1.94601	1.91051	1.94395	1.93898	2.06789	1.97948	2.21935	2.17761	2.03279	1.97447	2.15715	2.23318	2.01327	2.02948	1.93021	1.8994	2.06037	2.07173	2.03119
PDa192	STN	Bi	M	65.3863	75.8621	50.7816	2.30459	2.17183	2.21065	2.32322	2.00372	2.01628	2.28641	2.27723	2.15859	2.31546	2.16352	2.07722	2.19257	2.14494	2.13295	2.11381	2.00981	2.17708	2.27241	2.04714	1.94915	1.86597	2.21932	2.22029	1.92076	1.90129	1.93358	1.86471	1.99435	1.92851	2.19101	2.08731	2.08052	1.99443	2.17198	2.28205	2.01668	2.05405	2.11922	1.91058	2.03495	2.10186	2.05211
PDa193	GPi	Bi	M	77.1014	24.3243	-70.068	2.31308	2.15737	2.15663	2.19303	2.01219	2.05448	2.26919	2.27148	2.21654	2.33454	2.20298	2.01695	2.23105	2.152	2.17983	2.12632	1.92679	2.05703	2.1877	2.02427	2.07128	1.79068	2.19373	2.15015	1.90405	1.97148	1.97504	1.91037	2.05539	1.94054	2.09023	2.12416	2.02994	2.04073	2.27829	2.23146	1.98076	2.03675	2.09744	1.89351	2.03194	1.93615	2.08556
PDa195	GPi	Bi	M	72.411	43.1818	18.6869	2.31389	2.16033	2.19194	2.2686	2.04254	2.03515	2.28811	2.30128	2.26007	2.37494	2.07587	2.20055	2.20494	2.08931	2.14104	2.09159	1.85028	2.1311	2.21705	2.2018	1.9356	1.97333	2.21724	2.21327	1.94248	1.94769	1.93864	1.80826	2.02938	1.9497	2.20944	2.17555	2.13769	2.09565	2.18867	2.27214	1.95273	2.02823	2.06538	1.8421	1.99771	1.97593	2.01311
PDa199	STN	Bi	F	74.2575	67.7419	68.8645	2.35939	2.20459	2.26192	2.44327	2.08989	2.08268	2.37434	2.35502	2.23314	2.33469	2.2358	1.99246	2.2999	2.10943	2.09828	2.09228	1.95174	1.98738	2.19908	2.0474	1.94426	1.77001	2.23522	2.25082	1.98714	1.94946	1.97399	1.92738	2.06896	1.97899	2.25361	2.15393	2.08071	2.01771	2.10092	2.21615	1.9611	1.98844	2.07359	1.90612	1.95583	1.90067	1.9816
PDa202	GPi	Bi	F	66.7014	37.931	16	2.30542	2.18177	2.21979	2.27612	2.13909	2.08449	2.30477	2.2734	2.16466	2.29808	2.20656	2.01714	2.29684	2.05766	2.15078	2.10247	1.9415	2.12562	2.25962	2.16134	1.9806	2.02941	2.21539	2.12499	1.97154	2.04544	1.98723	1.90597	2.06452	1.98432	2.22932	2.09359	2.02964	2.02056	2.09812	2.23637	1.997	2.05672	2.08255	1.92536	2.07441	2.07383	2.03951
PDa203	STN	Bi	F	60.811	68.5714	25.641	2.37424	2.21929	2.2732	2.32892	2.04489	2.03357	2.32548	2.28779	2.24583	2.2866	2.2291	2.21911	2.24563	2.13851	2.192	2.17063	2.06162	2.11909	2.26416	2.11981	1.96168	2.07605	2.30333	2.21767	1.9278	1.87361	1.9672	1.88565	2.07938	1.96091	2.2085	2.11809	2.0684	1.91673	2.11986	2.30254	1.95875	2.05517	2.10526	1.95172	2.01064	2.07571	2.0132
PDa204	GPi	Bi	F	76.6658	32.2581	55.2102	2.27855	2.12174	2.2387	2.32257	2.07331	2.079	2.21941	2.27937	2.20505	2.3144	2.03803	2.15063	2.16271	2.0973	2.15249	2.10262	2.01082	2.09862	2.07974	2.00396	1.98608	2.10206	2.22923	2.13493	1.94986	2.21624	1.97867	1.91052	2.03925	1.95384	2.21074	2.23057	2.08546	2.01827	2.1993	2.24096	1.98088	2.05005	2.01406	1.96391	1.98805	2.02752	2.0136
PDa205	STN	Bi	F	51.2301	55.8824	46.5241	2.28984	2.16536	2.24442	2.29279	2.08174	2.07962	2.31945	2.27172	2.22866	2.32682	2.27674	2.18869	2.25464	2.15437	2.18944	2.1096	1.94123	2.15357	2.17612	2.06879	2.09089	1.9687	2.22925	2.12282	2.03543	1.96833	1.98389	1.90708	2.07379	1.98353	2.18062	2.03984	2.05485	2.00318	2.11266	2.26813	1.94827	1.99037	1.95269	1.93608	2.04567	2.05645	2.02064
PDa206	GPi	Bi	M	58.7205	77.3585	-43.2692	2.33473	2.18811	2.25744	2.34175	2.07338	2.0605	2.27701	2.31318	2.21813	2.38641	2.11688	2.08025	2.22361	2.10643	2.13061	2.11679	1.93558	2.11408	2.20573	2.22037	2.01968	1.93373	2.26092	2.26478	2.06948	2.00748	1.97654	1.89358	2.05142	1.96784	2.22308	2.13921	2.05135	2.01602	2.14795	2.33626	1.94223	2.01185	2.05058	1.85639	2.14757	1.91812	2.00761
PDa207	GPi	Bi	F	62.6795	62.5	33.1997	2.32347	2.19916	2.30959	2.36671	2.11763	2.16227	2.37579	2.3248	2.32312	2.31671	2.19705	2.0498	2.34239	2.10489	2.23188	2.11234	2.0744	1.98096	2.28175	2.11594	2.0115	1.82956	2.2152	2.20454	1.97179	2.0312	2.03168	1.99688	2.02555	1.99868	2.06977	2.03719	2.04944	2.07325	2.12391	2.24992	1.9796	1.98656	1.92422	1.94248	2.02168	2.01895	2.05334
PDa208	STN	Bi	F	79.3205	41.0256	40	2.32439	2.19932	2.17055	2.25735	2.08471	2.09798	2.31707	2.2874	2.29834	2.44541	2.00176	2.2343	2.26515	2.04548	2.13684	2.12953	1.92091	2.10594	2.2644	2.17432	2.02832	1.82102	2.2232	2.15932	2.2433	2.1859	1.96217	1.87915	2.01504	1.90747	2.12261	1.97561	2.00342	1.99433	2.09744	2.18238	2.02594	1.97879	2.02939	1.99726	2.04866	2.0329	1.99657
PDa209	GPi	Bi	M	59.8137	32.7586	-11.1111	2.38448	2.17584	2.30156	2.2602	2.11782	2.05863	2.38246	2.35483	2.35839	2.4907	2.12145	2.17621	2.29919	2.07593	2.20511	2.13645	1.9673	2.102	2.29236	2.11332	1.96315	2.07572	2.27959	2.18463	1.89036	1.84231	2.04075	1.93391	2.02517	1.94359	2.16349	2.10335	1.988	1.95093	2.20263	2.27433	1.93303	2.03979	2.10926	1.91251	2.2337	2.07836	1.97185
PDa213	GPi	Uni	M	75.8548	36	-14.5242	2.27887	2.11857	2.24415	2.28708	2.10498	2.11742	2.30934	2.28517	2.25104	2.38487	2.20549	2.01501	2.22495	2.16575	2.17297	2.07831	1.94019	2.0609	2.25398	2.2137	2.11166	1.87677	2.27783	2.14666	2.00061	2.07165	2.02463	1.90614	2.11178	2.00316	2.20557	2.11551	2.07216	1.98226	2.13529	2.1778	1.99424	1.98665	1.97533	1.93086	2.02483	2.05383	2.0499
PDa215	GPi	Uni	F	72.6466	43.1818	6.25	2.31367	2.15081	2.31372	2.33313	2.09607	2.11252	2.33107	2.29006	2.27586	2.49239	2.22665	2.07296	2.26463	2.0503	2.18132	2.10426	1.94271	2.07196	2.18997	2.22588	2.10078	1.7757	2.34235	2.21108	2.0026	1.9698	2.03915	1.97177	2.07937	1.96487	2.24607	2.15899	2.0513	2.0117	2.07167	2.17778	1.97973	2.05123	1.9221	1.95637	2.0039	1.98189	2.10459
PDa216	STN	Bi	M	66.4247	63.6364	44.0147	2.31188	2.20549	2.24211	2.26622	2.04537	2.00347	2.30579	2.25229	2.24657	2.32113	2.20956	2.14942	2.2089	2.17727	2.11121	2.08134	2.01249	2.07931	2.26095	2.05327	2.07233	1.83146	2.27969	2.16281	2.0062	1.91265	1.9974	1.86607	2.01213	1.90104	2.1837	2.07841	2.03287	1.97778	2.18491	2.21797	1.94115	1.97529	1.89413	1.8913	1.97595	2.00349	2.04413
PDa217	GPi	Bi	M	65.9753	62.5	16.5125	2.28177	2.15777	2.22208	2.29558	2.02592	2.03761	2.30032	2.3094	1.98242	2.37033	2.21805	1.96431	2.24152	2.05769	2.17602	2.10715	1.90064	2.08207	2.21198	2.16425	1.91134	2.03073	2.25775	2.22075	2.05679	1.96974	1.93306	1.84928	1.98944	1.89794	2.16579	2.12688	2.04676	1.98625	2.01877	2.17987	2.01612	2.05503	2.02149	1.94626	1.95853	2.0029	1.98969
PDa221	GPi	Bi	F	68.8904	61.2903	15.4083	2.26546	2.13927	2.23992	2.23744	2.0524	2.0251	2.31106	2.28284	2.24545	2.10776	2.20797	1.82335	2.26782	1.99132	2.04564	2.05394	1.91267	2.01982	2.21155	1.98734	2.06697	2.00451	2.19982	2.16761	2.05112	1.98446	1.94102	1.91893	2.0049	1.9236	2.15888	2.10487	1.98571	2.02828	2.03099	2.1378	2.04367	2.07545	1.96264	1.9057	2.23798	1.99465	1.94057
PDa222	GPi	Bi	M	67.2247	34.5455	0	2.33594	2.17614	2.26335	2.30143	2.09852	2.11462	2.32085	2.30343	2.2586	2.40098	2.07417	2.07295	2.1937	2.02423	2.15944	2.06883	1.90318	2.0519	2.26806	2.04404	2.03519	2.00537	2.26144	2.2025	1.9785	1.98085	1.97559	1.86823	2.00102	1.92437	2.2428	2.04908	2.06087	2.04859	1.9468	2.23236	1.96512	2.06159	2.04059	1.96165	1.95414	1.99393	2.05835
PDa223	GPi	Bi	F	70.6082	49.0909	7.76471	2.36395	2.13178	2.2408	2.30924	2.0342	2.08123	2.33407	2.33156	2.27519	2.37267	2.00836	1.97074	2.28521	2.07414	2.14627	2.14267	1.92838	1.99197	2.24611	2.0841	1.99937	1.8323	2.2148	2.22246	1.91812	1.924	2.01737	1.85095	2.03176	1.96501	2.19764	2.12431	2.02201	2.05584	2.22175	2.32876	1.97842	1.98662	2.11461	1.88719	1.99534	1.9302	2.12012
PDa224	GPi	Bi	M	59.6986	50	-9.3985	2.33402	2.14064	2.26597	2.2896	2.13754	2.10134	2.30472	2.27799	1.98788	2.40807	2.08382	2.12586	2.19932	2.06968	2.15127	2.12393	1.87719	2.10779	2.24424	2.07153	1.90271	2.02483	2.31057	2.19539	1.95138	1.92681	2.03485	1.8912	1.98997	1.94311	2.2955	2.18279	2.05183	2.00966	2.2778	2.38403	1.98311	2.05403	1.97846	1.96734	1.97055	2.05434	2.10389
PDa226	STN	Bi	F	70.7808	60	19.5706	2.36596	2.13251	2.2758	2.32936	2.08369	2.0649	2.32153	2.28577	2.17361	2.31746	2.20146	1.96062	2.27591	2.02565	2.12608	2.0991	1.90987	2.06394	2.3034	2.08567	2.07952	1.82326	2.30236	2.31651	1.98239	1.9533	1.99735	1.91522	2.04063	1.97525	2.22231	2.10963	2.04795	2.02395	2.16621	2.24664	1.97377	2.00343	2.10775	1.89767	2.05478	2.00848	2.04966
PDa228	STN	Bi	M	68.8712	40.678	-13.7449	2.31132	2.12589	2.21903	2.29591	2.11561	2.06242	2.37335	2.28458	2.02524	2.16245	2.19265	1.89038	2.23726	2.07884	2.15488	2.13549	1.86815	2.10717	2.2733	2.08429	1.99127	2.03939	2.31586	2.16971	1.97492	1.91216	1.93027	1.88967	2.0074	1.90698	2.17427	2.16491	2.10036	2.01293	2.21957	2.31806	1.97171	2.05422	2.13069	1.92643	1.96243	1.99222	2.06082
PDa230	GPi	Bi	F	54.7671	28	-25	2.34917	2.1793	2.30808	2.34852	2.12233	2.0608	2.34704	2.28948	2.26583	2.38914	2.21142	1.92797	2.29612	2.06013	2.18492	2.09271	1.9364	2.08708	2.20487	2.08883	2.08682	1.96321	2.31452	2.20122	1.89914	1.94672	1.99895	1.9027	2.06504	1.96278	2.22032	2.08016	1.99914	1.98464	2.13067	2.17905	1.97903	2.04505	1.93819	1.92174	2.07212	2.04985	2.02605
PDa234	STN	Bi	F	64.0493	78.9474	0.502513	2.31254	2.14032	2.29113	2.31508	2.1022	2.06255	2.30595	2.2537	2.27809	2.3792	2.18232	1.97584	2.22372	2.02575	2.14751	2.13205	1.93776	2.12951	2.26461	2.0571	1.91175	1.99957	2.26794	2.18499	1.9189	1.93443	2.03251	1.93706	2.06541	1.95273	2.19048	2.19502	2.04326	2.0078	2.13001	2.17055	1.99553	1.94496	1.94866	1.93745	2.05664	1.98031	2.00931
PDa235	GPi	Bi	M	66.6959	54	-26.6667	2.1632	2.05886	2.19996	2.21894	2.02595	1.98965	2.30081	2.21793	2.25984	2.35279	2.10521	2.15446	2.18615	2.03732	2.15817	2.10364	1.88074	2.09544	2.21866	2.02266	2.02307	2.05099	2.25464	2.20412	1.94624	1.91611	1.95201	1.83927	2.03326	1.94471	2.20204	2.08407	2.04824	2.05208	2.04495	2.16918	2.00519	1.97268	1.93416	1.88195	2.03009	1.99839	1.99544
PDa240	GPi	Bi	M	79.6082	35.4839	29.751	2.25483	2.11222	2.20683	2.27989	2.06807	2.06782	2.30491	2.27516	2.28191	2.36961	2.09692	1.85843	2.22366	2.03157	2.10574	2.15062	1.8994	2.00193	2.21167	2.13715	2.11225	1.89443	2.23152	2.20397	1.94705	1.94091	1.96405	1.87789	2.08025	1.94281	2.17232	2.16381	2.0879	2.06899	2.07997	2.29317	2.00662	2.02355	1.97514	1.96031	2.02803	1.94179	2.04095
PDa242	STN	Bi	M	70.9425	58.5366	45.945	2.26615	2.11449	2.22427	2.31996	2.11551	2.08396	2.2929	2.29056	2.04394	2.12563	2.09664	1.90883	2.20084	2.05499	2.1533	2.12179	2.08199	2.11833	2.16086	2.13792	1.91714	2.05526	2.2366	2.2259	2.01492	1.9184	1.98139	1.97444	2.02626	1.91804	2.16972	2.17289	2.02561	1.9644	2.31879	2.28562	1.97224	1.95969	1.9839	1.98392	2.11967	2.03932	2.00514
PDa243	GPi	Uni	M	72.9452	30	0	2.32297	2.12682	2.26776	2.20815	2.0501	1.99197	2.43015	2.29907	2.21912	2.17757	2.20895	2.00861	2.28756	2.10669	2.08588	2.09242	1.94431	2.08441	2.31705	1.99729	2.01333	1.82137	2.22967	2.1127	1.92162	1.97804	1.95533	1.8563	2.05983	1.96904	2.2323	1.99464	2.08269	2.02478	2.13701	2.22435	2.01357	2.00826	2.08958	1.93655	2.15211	2.01803	2.02616
PDa245	GPi	Bi	M	58.8548	69.5652	-29.884	2.3232	2.12702	2.22905	2.31651	2.06031	1.99328	2.30333	2.29535	2.30169	2.25878	2.18404	1.98375	2.06541	1.97755	2.17483	2.1349	2.1148	2.12092	2.30843	2.08391	2.09167	1.81857	2.28955	2.16287	1.95524	1.93808	1.92743	1.90222	2.06809	2.00135	2.01561	2.08997	2.04744	2.05891	2.12952	2.33034	1.98616	2.04155	1.91536	1.92583	2.04379	2.00267	2.07999
PDa246	GPi	Bi	M	54.6849	63.8889	0	2.34779	2.16436	2.22147	2.30462	2.08103	2.08898	2.29712	2.31295	2.23979	2.37495	2.131	2.15949	2.2555	2.12822	2.12478	2.15729	1.92789	2.05952	2.18133	2.18842	2.06446	1.82821	2.21063	2.12479	1.97323	1.91524	1.9961	1.87667	2.06034	1.9779	2.18402	2.15963	2.12532	2.0527	2.31884	2.34524	1.99182	2.06888	2.10861	1.94624	2.1706	2.00994	2.04408
PDa249	STN	Bi	M	28.2712	82.1429	36.551	2.32901	2.10472	2.21765	2.32236	2.14121	2.11707	2.36084	2.27813	2.30848	2.40319	2.01367	2.17735	2.26528	2.05083	2.19095	2.18062	1.91675	2.03823	2.20481	2.22147	1.96807	2.08686	2.29136	2.17764	2.02675	2.01397	2.02863	1.93617	2.07001	1.95845	2.22703	2.23249	2.0003	1.96442	2.30309	2.26512	1.94278	2.01628	1.96858	1.95293	1.9445	1.98867	1.9806
PDa252	STN	Bi	M	66.2137	73.5294	44.4893	2.30647	2.1011	2.16692	2.25405	2.0428	2.06163	2.26237	2.22598	2.19897	2.30644	2.12994	1.99184	2.24373	2.07091	2.12142	2.07719	2.07007	2.08109	2.16089	2.18695	2.00642	1.7416	2.22609	2.14113	1.95683	1.92109	1.99846	1.94928	2.06087	1.90891	2.17408	2.01295	2.03772	1.97077	2.12991	2.25406	1.97701	1.94702	1.97619	1.86448	1.9758	1.94233	2.01149
PDa255	GPi	Bi	F	67.6548	37.7358	47.1598	2.32299	2.14449	2.25634	2.18607	2.08411	2.1167	2.31383	2.27709	2.21628	2.382	2.15532	2.20451	2.19822	2.13726	2.12384	2.14025	1.99971	2.10927	2.13341	2.00878	1.94723	2.0421	2.22726	2.07241	1.9248	1.93198	2.00771	1.92406	2.01128	1.88622	2.23562	2.09979	2.0812	2.04519	2.10921	2.18443	1.98331	2.0595	2.10775	1.93119	2.03746	1.988	1.99653
PDa256	GPi	Bi	M	64.3397	52.17	26.087	2.32875	2.12727	2.30934	2.35063	2.09683	2.02682	2.34009	2.29189	2.27405	2.30268	2.15136	1.97434	2.2469	2.11458	2.24717	2.10396	2.06935	2.02661	2.24362	2.0192	2.04605	1.84049	2.20843	2.15004	1.86018	1.97464	2.01029	1.91724	2.08151	1.97555	2.05938	2.18876	2.07098	2.09767	2.03244	2.29455	2.0091	1.99107	1.95651	1.93451	2.02652	2.0568	2.00406
PDa257	GPi	Bi	F	75.2877	38.7755	-18.932	2.39132	2.18707	2.21145	2.19357	2.08008	2.08174	2.34223	2.32072	2.28908	2.30518	2.18559	2.02056	2.16491	2.09835	2.06651	2.10951	1.95233	2.05814	2.15492	2.03677	1.95732	1.79998	2.11592	2.21002	1.94472	1.91236	1.95347	1.94577	2.0384	1.9102	2.10023	2.13144	2.0246	2.05079	2.02105	2.12623	1.96841	1.98486	2.09253	1.90474	2.0551	2.0209	2.0066
PDa258	GPi	Bi	F	71.3534	69.2308	-41.9377	2.24953	2.14971	2.17315	2.20254	2.03412	2.05747	2.23314	2.2783	2.23738	2.29105	2.07745	1.91316	2.14664	2.03248	2.17931	2.12482	2.05964	2.06073	2.21985	2.01544	2.04542	1.80892	2.18589	2.1535	1.94674	1.94065	1.98764	1.9523	2.06174	1.94741	2.23677	2.11809	2.0885	2.01123	2.20551	2.16731	2.02849	2.06792	1.98679	1.96331	2.03401	1.95299	1.99653
PDa259	GPi	Bi	F	55.7534	18	25	2.29153	2.09856	2.21293	2.29843	2.09101	2.07567	2.32741	2.2699	2.28415	2.30617	2.15281	1.92103	2.22907	2.1227	2.15689	2.06536	1.94041	2.06195	2.22382	2.24714	2.08496	2.01848	2.2519	2.11527	1.97641	2.0035	1.99316	1.90573	2.08411	1.97868	2.20874	2.08655	2.07771	2.00124	2.25463	2.26868	2.00398	2.0256	1.9171	1.87156	1.95943	1.91816	1.96747
PDa260	STN	Bi	M	71.0904	60.8696	-9.01345	2.26864	2.11695	2.21001	2.27895	2.05516	2.03953	2.25801	2.25646	2.22062	2.32783	2.1268	2.05143	2.17626	2.14596	2.15884	2.11694	1.92845	2.07376	2.22173	2.06665	2.08767	2.03386	2.23732	2.21234	1.88404	1.88372	1.89161	1.86428	2.02265	1.89296	2.15115	2.19911	2.03306	1.91227	2.18943	2.33802	1.93884	2.00149	2.02368	1.93228	2.13099	2.02289	2.04582
PDa261	GPi	Uni	F	60.7233	76.4706	-36.8421	2.35398	2.19839	2.24813	2.33191	2.12282	2.11541	2.30716	2.29875	2.31044	2.42281	2.23391	2.10177	2.27934	2.09245	2.11121	2.14864	1.95616	2.09144	2.24282	2.09971	2.06198	2.0333	2.24672	2.17831	1.99158	2.01888	2.00237	1.94552	2.10129	1.98289	2.20135	2.13089	2.07976	1.9891	2.23403	2.27861	1.98499	2.03103	1.93694	1.91932	2.19199	2.02915	2.05763
PDa264	STN	Bi	F	52.9753	85.7143	70.0767	2.31664	2.18232	2.25114	2.35291	2.11358	2.10671	2.33067	2.33488	2.35	2.38099	2.2341	2.06322	2.12052	2.15973	2.16524	2.14812	1.9446	1.97243	2.25873	2.0236	1.97108	1.83285	2.26263	2.2883	2.02463	1.995	1.98731	1.90581	2.06885	1.95537	2.15527	2.10977	2.03196	2.0616	2.09007	2.17023	1.98997	1.98167	1.94194	1.97092	2.07341	2.04028	2.08986
PDa267	GPi	Bi	M	53.5041	16.2791	13.2353	2.35385	2.13717	2.25086	2.35399	2.09554	2.07643	2.31589	2.334	2.28821	2.41547	2.17379	1.98867	2.23913	2.09065	2.12824	2.14062	1.91302	1.99683	2.27299	2.17018	2.09023	1.80254	2.26721	2.30276	2.04428	1.93435	2.00984	1.96373	2.07055	1.94142	2.2672	2.13806	2.02455	2.01116	2.35882	2.22015	1.96072	2.05591	1.94053	1.88967	2.02871	1.92209	1.93406
PDa270	GPi	Bi	M	75.8548	79.1667	18.1818	2.26927	2.1099	2.22695	2.26493	2.13236	2.07539	2.29499	2.27896	2.41091	2.41917	2.06783	1.8804	2.19184	2.07353	2.17773	2.1446	1.89459	2.17812	2.18859	1.98309	2.05309	1.8128	2.18312	2.14143	1.94332	1.94246	1.95899	1.91378	2.01922	1.94922	2.13667	2.04498	2.06684	1.93957	2.11018	2.17575	2.01041	1.98609	1.93263	1.94006	2.21184	2.02023	2.00721
PDa273	GPi	Bi	F	69.2329	53.3333	35.7143	2.31201	2.18359	2.21731	2.2998	2.03171	2.00659	2.35234	2.28866	2.19053	2.17777	1.97716	1.9648	2.25615	2.06935	2.0966	2.09784	1.9424	2.15783	2.24832	1.98655	2.03784	1.7495	2.2685	2.23267	1.90769	1.874	1.97394	1.8958	2.07625	1.95322	2.2036	2.16836	2.0668	2.0236	2.28787	2.24574	1.94535	1.99903	2.1165	1.9093	2.01622	1.92071	1.98958
PDa274	STN	Bi	F	67.8877	80.4348	-19.0476	2.35547	2.1502	2.25283	2.29702	2.07266	2.02861	2.30353	2.31202	2.24904	2.32869	2.19292	1.98986	2.25009	2.05871	2.14123	2.16136	1.98059	2.03102	2.16501	2.04207	2.09532	1.86746	2.24253	2.24318	2.00533	1.92357	2.03131	1.9824	2.10141	1.99714	2.23858	2.08466	2.05736	2.05437	2.05958	2.20564	1.98684	1.98161	1.96062	1.94075	2.02843	1.95776	2.04086
PDa275	STN	Bi	F	66.4247	56.25	14.6341	2.30134	2.15585	2.26262	2.33477	2.05576	2.02668	2.31213	2.29958	2.25429	2.29014	2.16495	1.99738	2.21156	2.0276	2.20205	2.10377	1.93669	2.03652	2.25685	2.15923	1.94378	1.77172	2.26113	2.19151	1.88777	1.8629	1.9735	1.94319	2.03017	1.93815	2.16922	2.08923	2.02318	2.0044	2.08782	2.20863	2.01544	2.08402	2.11284	1.90085	2.0168	1.9566	1.93684
PDa278	GPi	Bi	M	67.0274	53.3333	0	2.30216	2.16434	2.20404	2.31071	2.0048	2.03827	2.26739	2.28235	2.19087	2.35171	2.16014	2.13484	2.23109	2.05435	2.12159	2.09341	1.95457	2.13541	2.21522	2.17923	2.0312	2.00438	2.23169	2.2553	1.91703	1.92961	1.97291	1.93057	2.06881	1.95972	2.20067	2.07537	2.09033	2.01171	2.15357	2.31496	2.00168	2.05162	2.13338	1.96157	2.00127	2.03083	2.10162
PDa280	GPi	Bi	M	64.2521	46.6667	28.3243	2.32782	2.12678	2.24772	2.27925	2.04877	2.02838	2.36607	2.30721	2.24713	2.25985	2.15483	2.03266	2.24518	2.03758	2.13291	2.04651	1.96567	2.11456	2.2889	2.08664	2.04332	2.03782	2.28512	2.27636	2.04819	2.03014	2.00288	1.92016	2.06885	1.98173	2.20486	2.12531	2.07037	2.0541	2.34605	2.18321	1.948	2.00754	1.8803	1.87919	2.16875	2.03937	1.98537
PDa281	GPi	Bi	M	67.4466	33.3333	48.5157	2.24422	2.08595	2.1672	2.25819	2.0632	2.02053	2.26779	2.26809	2.21552	2.24087	2.13064	1.89078	2.2272	2.1096	2.15882	2.05468	1.92952	2.04056	2.16435	2.11565	2.09223	2.02581	2.16592	2.1854	1.94699	1.94033	1.96754	1.88082	2.08974	1.94385	2.17664	2.06315	2.03203	1.95539	2.14475	2.22801	2.00876	2.0458	1.95656	1.9405	2.05457	1.96701	2.00439
PDa282	GPi	Bi	M	67.3644	66.6667	20.8333	2.33239	2.17696	2.26969	2.36111	2.07768	2.09054	2.30579	2.30898	2.30745	2.48091	2.15395	1.92646	2.22092	2.02783	2.1704	2.11217	1.95323	2.13406	2.25712	2.09565	2.01683	1.78479	2.25822	2.16106	1.96387	1.97083	1.97624	1.98601	2.07237	1.97776	2.17647	2.15474	2.09356	2.02917	2.10624	2.25586	1.98999	2.03574	2.11766	1.93424	1.94335	2.0863	2.01039
PDa283	GPi	Bi	M	62.1863	25.641	17.2379	2.29714	2.15624	2.28048	2.24963	2.02566	2.09007	2.33446	2.29298	2.19449	2.41568	2.19687	1.99186	2.34261	2.0748	2.08818	2.07423	1.93938	2.18824	2.22349	2.11218	2.10669	1.82494	2.29323	2.15228	1.96329	1.94053	1.92309	1.85974	2.03515	1.98119	2.25445	2.13564	2.05014	2.08835	2.13192	2.24639	2.02686	1.98443	1.93217	1.92863	2.0079	1.9505	2.1297
PDa285	GPi	Uni	F	76.0575	46	3.7037	2.33847	2.16395	2.23536	2.32077	2.01125	2.01122	2.29515	2.3032	2.24612	2.29195	2.12916	2.03004	2.28551	2.01247	2.14813	2.0885	2.07991	1.9466	2.16237	2.05007	1.98714	1.84212	2.22722	2.2441	1.9279	1.90201	1.88877	1.843	2.05199	1.95938	2.17951	2.02754	2.04598	2.03148	2.36036	2.25108	1.99184	2.01627	1.92217	1.8791	2.02009	2.00364	1.93721
PDa286	GPi	Bi	F	64.663	51.5152	43.75	2.32434	2.14091	2.20668	2.29014	2.07362	2.05795	2.33996	2.29927	2.23989	2.26668	2.08968	2.12207	2.30989	2.02685	2.11039	2.10791	1.98096	2.04142	2.27198	2.07017	2.13985	1.88707	2.17593	2.22392	1.91792	1.90061	2.01285	1.9341	2.07487	1.94791	2.21184	2.14138	1.98152	2.03211	2.15538	2.23247	1.93619	2.02407	1.95561	1.90893	2.07236	2.03692	2.05312
PDa287	GPi	Bi	F	66.5836	65.5172	0	2.30079	2.19253	2.2249	2.30551	2.052	2.04258	2.38337	2.28878	2.28446	2.05287	2.14309	2.05963	2.23012	2.1542	2.16764	2.051	1.90802	2.10983	2.23553	2.10348	1.98709	1.80191	2.21897	2.32701	1.82914	1.91309	1.90884	1.82599	2.0029	1.89726	2.18665	2.14267	2.06793	2.03433	2.12831	2.19084	1.98954	2.08607	2.12298	1.93855	2.04495	2.04375	2.03366
PDa288	GPi	Bi	M	61.7726	41.2698	-17.6471	2.27872	2.16113	2.29701	2.36558	2.10583	2.12429	2.318	2.28326	2.26596	2.43767	2.19239	2.00642	2.22579	2.02976	2.16	2.16765	1.9519	2.08394	2.27729	2.14265	2.04623	1.80845	2.3043	2.29129	2.02127	1.99437	2.02078	1.98591	2.0636	1.9684	2.16003	2.0552	2.05425	1.99509	2.1611	2.3308	1.99671	2.03834	1.95125	1.95676	2.00634	2.02696	2.02812
PDa289	GPi	Bi	F	54.7178	59.6774	-12	2.33528	2.20021	2.22278	2.22616	2.08505	2.07505	2.27507	2.25182	2.35921	2.37625	2.16487	2.1588	2.24464	2.19817	2.1428	2.1352	1.90546	2.10613	2.2606	2.08983	2.04699	2.01579	2.23113	2.06843	2.01933	1.96245	1.99637	1.92154	2.05345	1.94031	2.21782	2.16407	2.06886	1.99411	2.24804	2.29836	1.98343	2.04393	1.88985	1.90705	2.04203	2.03773	1.98887
PDa290	GPi	Bi	F	46.7863	68.1818	27.6047	2.32483	2.16732	2.31574	2.33538	2.076	2.06572	2.32431	2.33777	2.18189	2.35069	1.97446	1.91452	2.19105	2.05238	2.1448	2.13357	1.94066	2.03324	2.29418	2.12418	2.09192	2.01123	2.28704	2.20137	2.03766	1.99955	2.00266	1.91443	2.08165	1.98075	2.23859	2.11313	2.04959	2.01325	2.22317	2.30328	1.99681	2.04928	1.97485	1.9544	2.09165	1.99678	1.9909
PDa291	STN	Bi	M	51.7288	71.7391	35	2.30733	2.20288	2.21493	2.30264	2.07341	2.08802	2.26517	2.25849	2.24001	2.09822	2.14622	2.12731	2.23243	2.10458	2.12278	2.13076	1.91948	2.13738	2.22428	2.15113	2.07362	2.03414	2.25374	2.1306	1.96431	1.93445	1.96348	1.91338	2.04133	1.95636	2.17581	2.02713	2.0597	2.01761	2.27832	2.39476	2.00444	2.05972	1.94967	1.93116	2.04281	2.07774	2.04028
PDa292	GPi	Bi	M	54.789	61.7021	39.705	2.31186	2.15167	2.25203	2.31302	2.05378	2.00072	2.28566	2.2807	2.26001	2.28869	2.16706	2.09348	2.25632	2.0479	2.11661	2.0681	1.94396	2.04285	2.24005	2.076	2.08752	1.83976	2.30495	2.22841	1.98543	1.9127	1.97023	1.87967	2.05791	1.94935	2.17605	2.17503	2.07562	2.03654	2.12473	2.24981	1.98765	1.97052	1.92721	1.86169	2.04579	2.06489	2.0003
PDa296	GPi	Uni	M	71.6247	31.0345	-11.1607	2.19402	2.08344	2.13678	2.22288	2.04331	2.08721	2.26821	2.23024	2.24219	2.03544	2.12688	2.06362	2.07574	2.02294	2.0716	2.09663	1.89748	2.04602	2.21313	2.03773	2.11784	2.02038	2.22128	2.20982	1.98222	1.9165	1.98376	1.88539	1.97951	1.91982	2.15136	2.0481	2.03267	2.03192	2.16262	2.25984	1.98928	2.04845	2.10158	1.90019	2.0464	2.03434	1.95884
PDa299	STN	Bi	M	72.3452	73.3333	47.89	2.33364	2.11447	2.19063	2.35854	2.09598	2.03971	2.28466	2.23287	2.21118	2.28952	2.18615	1.90469	2.26338	2.04618	2.11595	2.17584	1.92185	2.13183	2.24775	2.04333	2.01541	1.85245	2.16759	2.19106	1.93894	1.945	1.9983	1.88776	2.04776	1.97867	2.27635	2.18972	2.0339	2.09666	1.94382	2.24619	2.07964	2.06708	2.01655	1.96121	2.07562	2.11648	1.98077
PDa300	STN	Bi	F	55.8575	34.375	55.748	2.39027	2.16475	2.1969	2.32548	2.06487	2.08449	2.35041	2.34786	2.22275	2.32461	2.2107	2.08451	2.29759	2.08138	2.13749	2.17701	2.06393	2.05733	2.16784	2.17939	2.07938	1.83808	2.23152	2.13701	1.98024	1.94167	1.9609	1.89107	2.07435	1.96267	2.0168	2.09088	2.07129	2.07721	2.06396	2.17891	2.02147	2.00477	1.91985	1.91818	2.04391	2.11953	1.97045
PDa301	STN	Bi	F	38.4658	76.5625	82.8571	2.33803	2.10813	2.22045	2.28493	2.15236	2.02899	2.30256	2.26755	2.27974	2.33205	2.18437	2.08556	2.24418	2.0094	2.20939	2.1459	1.90278	2.10276	2.17867	2.031	1.92533	2.01796	2.31826	2.21066	1.95905	1.94393	1.9629	1.89376	2.06609	1.95279	2.21143	2.09638	2.14483	1.99908	2.11763	2.34936	1.97199	2.10082	2.10447	1.90328	1.97151	2.04002	2.00831
PDa303	GPi	Bi	M	68.3233	31.5789	-22.2222	2.31333	2.13445	2.22571	2.2677	2.09393	2.09891	2.2493	2.31109	2.25318	2.30547	2.22268	2.00161	2.18708	2.0441	2.12243	2.17818	1.91049	2.05281	2.16937	2.08504	2.01389	2.03727	2.26196	2.28628	1.9202	1.97136	2.02467	1.96336	2.01673	1.93753	2.16293	2.24353	2.00743	1.96298	2.16072	2.20065	1.96049	2.03602	2.11376	1.93729	1.95277	1.97723	2.06666
PDa304	GPi	Bi	M	59.7288	46.875	32.7586	2.29676	2.12038	2.26344	2.33185	2.06137	2.11222	2.33655	2.30725	2.23344	2.34578	2.15693	1.94204	2.18515	2.07526	2.14588	2.12628	1.98381	1.97889	2.269	2.03442	2.05805	1.84132	2.32486	2.22137	2.05846	2.00212	1.994	1.99826	2.10023	1.97965	2.22034	2.1265	2.04493	2.07647	2.15043	2.20348	1.98182	1.98426	1.94094	1.92239	2.0183	2.02831	2.03907
PDa306	GPi	Bi	F	66.3288	40.9091	50	2.30764	2.13494	2.22986	2.26118	2.05342	2.01973	2.31765	2.29071	2.24122	2.30961	2.19411	2.10575	2.23319	2.03646	2.09774	2.09442	1.87005	2.11891	2.2208	2.01599	2.06203	2.00234	2.16754	2.14965	1.91638	1.86584	1.90925	1.83531	2.01334	1.89373	2.07898	2.09795	2.05404	2.03475	2.17856	2.32301	1.99047	2.04567	1.97207	1.91529	2.17781	1.99281	1.99527
PDa309	GPi	Bi	M	77.9562	57.5	25.5814	2.32804	2.09954	2.20946	2.28474	2.05152	2.05921	2.2989	2.28282	2.23037	2.36246	2.09786	1.93202	2.16986	2.0362	2.10538	2.14101	1.87043	2.12403	2.24664	2.07517	2.09728	1.80744	2.18332	2.24878	1.94778	1.95029	1.95196	1.87687	1.96988	1.92555	2.24647	2.13436	2.10855	1.9976	2.11051	2.20898	1.9911	2.09679	2.13473	1.87731	2.05772	2.00383	1.99563
PDa310	GPi	Uni	M	68.5151	52	-15.9184	2.32254	2.12353	2.22364	2.30975	2.08907	2.05204	2.28461	2.29873	2.29116	2.38103	2.20279	2.08792	2.23868	2.02154	2.0784	2.08595	2.07576	2.05377	2.20274	2.24549	2.07009	1.79173	2.27932	2.14835	1.91834	1.917	1.97316	1.86363	2.01665	1.93521	2.16137	2.1368	2.06247	2.02053	2.07726	2.20136	1.95008	1.98894	2.11724	1.9564	1.95871	1.9502	2.01706
PDa311	GPi	Bi	M	53.4356	78.4314	60	2.3816	2.16119	2.2785	2.34037	2.06416	2.10072	2.33095	2.32183	2.21905	2.37018	2.18059	2.02256	2.30234	2.07076	2.13093	2.11777	1.92288	2.15276	2.26677	2.15393	2.08925	2.02776	2.32495	2.28554	2.00204	1.97097	1.95424	1.89314	2.06832	1.95799	2.11201	2.14629	2.08448	2.0326	2.23763	2.15429	1.98604	2.03476	1.90556	1.92116	2.25785	2.03437	2.01215
PDa312	GPi	Bi	M	63.3178	60.5263	-7.35294	2.36454	2.11694	2.24966	2.31007	2.1346	2.03844	2.28159	2.28854	2.01659	2.34606	2.16826	2.1122	2.23719	2.07759	2.14907	2.14013	1.95425	2.12644	2.24807	2.08233	1.97858	1.96339	2.25962	2.13981	1.98574	1.95957	1.96762	1.8957	2.04863	1.93691	2.19685	2.07137	2.04259	2.00075	2.10268	2.1075	1.94463	2.03922	2.10667	1.97156	1.97964	2.02879	1.98023
PDa314	GPi	Uni	M	72.3041	44.4444	-6.64894	2.19084	2.05392	2.24864	2.25924	2.07194	2.11186	2.29706	2.25448	1.95153	2.29879	2.07818	1.86916	2.16307	2.01664	2.06879	2.09324	1.8894	2.05548	2.21842	2.13455	1.90818	1.71406	2.26248	2.1234	2.06743	1.99421	2.00575	1.91892	2.04137	1.93784	2.18195	1.99158	2.03515	2.05385	2.11247	2.15732	1.99544	2.03203	1.94076	1.88047	2.11734	1.94467	2.03931
PDa315	STN	Bi	M	64.3452	37.5	61.7647	2.23322	2.08846	2.21143	2.30181	2.0731	2.04168	2.26911	2.29438	2.2233	2.32147	2.10916	2.17756	2.1129	2.00621	2.10614	2.08985	1.90974	2.07311	2.19811	2.00405	1.90889	1.9756	2.24655	2.2775	1.93924	1.92544	1.95613	1.85074	1.99597	1.90731	2.16375	2.01933	2.02072	2.01684	2.03627	2.10288	2.02352	2.09006	1.98022	1.93349	2.15864	1.9942	1.96883
PDa317	GPi	Bi	M	67.3753	40.3509	63.6364	2.29392	2.07347	2.23702	2.25651	2.07637	2.11904	2.31355	2.26039	2.28497	2.37274	2.16118	1.99257	2.21908	2.05617	2.13025	2.07156	1.90286	2.06533	2.26454	2.08398	2.01093	2.02243	2.25471	2.14172	2.03676	2.06887	2.03574	1.92823	2.0406	1.96364	2.21507	2.02661	2.09565	2.06355	2.14754	2.23667	1.99279	2.04138	1.97613	1.96009	2.06322	2.04782	2.00643
PDa318	STN	Uni	M	73.4411	41.9355	33.5357	2.33139	2.11025	2.23345	2.29562	2.15205	2.05342	2.2605	2.23924	2.26985	2.354	2.12108	2.06542	2.18212	2.04548	2.12986	2.04697	1.88251	2.0702	2.26944	2.13422	2.03421	2.01895	2.26904	2.13964	1.93771	1.92186	2.01888	1.903	2.0231	1.82869	2.18591	2.09297	2.1171	1.98496	2.21435	2.36603	2.01012	2.0442	1.9228	1.9592	2.0891	2.08698	2.019
PDa320	STN	Bi	M	53.2	48.4848	61.9048	2.27095	2.14659	2.23811	2.275	2.02925	2.02066	2.26941	2.25118	1.94891	2.03938	2.18621	1.9565	2.21562	2.0096	2.09665	2.07908	1.88896	2.02075	2.13934	2.03286	2.01092	1.94123	2.24835	2.24763	1.98527	1.92772	1.93705	1.88601	2.04049	1.94923	2.30693	2.21329	2.0124	1.94264	2.22884	2.28426	1.9799	2.02327	1.92877	1.90614	2.04624	2.02303	2.00924
PDa324	STN	Bi	M	71.0959	44.7368	67.6435	2.29363	2.19095	2.216	2.33954	2.07374	2.06622	2.33507	2.31715	2.30278	2.37864	2.20406	2.01833	2.30946	2.0675	2.15214	2.07043	1.94067	2.0716	2.24497	2.07863	2.0413	1.75665	2.22166	2.08924	1.9345	1.94465	1.94738	1.86391	2.03172	1.9024	2.17325	2.17022	2.03269	1.9859	2.18343	2.28457	1.96923	2.02371	1.99767	1.94364	2.02026	1.98092	2.02886
PDa325	GPi	Bi	M	74.4301	50	11.1111	2.29568	2.10083	2.23634	2.30872	2.02481	2.05277	2.3313	2.28118	2.2548	2.36508	2.21882	2.12955	2.27816	2.11546	2.14747	2.05641	1.90271	2.09752	2.24644	2.03855	1.93057	2.02504	2.26853	2.13096	1.98277	1.96032	1.93842	1.84971	2.03482	1.91607	2.22572	2.06953	2.07347	2.01679	2.14437	2.27311	1.96272	2.0424	2.08431	1.9014	2.12732	1.99549	1.95731
PDa328	STN	Bi	M	59.326	27.027	41.2545	2.33392	2.173	2.22326	2.28982	2.02563	2.02462	2.32435	2.31269	2.24309	2.30468	2.16745	2.03104	2.18647	1.97615	2.14863	2.11623	1.90962	2.05984	2.25058	2.11081	2.03434	1.75095	2.24129	2.16737	1.97325	1.91557	1.96632	1.91272	2.01231	1.9311	2.19687	2.01131	2.02268	2.02386	2.0461	2.14553	2.04343	2.05054	1.96208	1.96388	2.00946	2.02634	1.977
PDa332	GPi	Uni	M	76.8082	34.7222	0	2.31436	2.11756	2.2134	2.25552	2.06339	2.04261	2.38155	2.25558	2.25108	2.37255	2.13596	1.96745	2.21811	2.00632	2.11492	2.13046	1.92852	2.06123	2.17674	2.10619	1.98648	2.0642	2.19743	2.15147	1.98675	1.90516	1.9525	1.86064	1.98004	1.93569	2.05407	2.06345	2.03961	2.01562	1.9775	2.06066	2.07089	2.1283	1.95051	1.96277	1.99927	1.98447	2.02742
PDa333	STN	Bi	F	70.5644	36.9565	33.3333	2.31322	2.17917	2.19329	2.26874	2.0788	2.04484	2.29072	2.28856	2.24252	2.31728	2.14108	2.02085	2.22731	2.08023	2.09615	2.09919	1.91166	2.05688	2.17834	2.08217	2.05082	1.73871	2.19963	2.10953	1.94174	1.96796	1.98636	1.89104	2.0711	1.92113	2.12485	1.99254	2.07092	1.98716	2.34258	2.24527	1.99828	1.96871	1.99993	1.91479	2.05192	2.05609	2.03786
PDa334	GPi	Bi	M	48.5781	58.9744	44.0448	2.35561	2.159	2.25111	2.34107	2.09428	2.04984	2.32345	2.33258	2.19963	2.31539	2.23587	2.01408	2.29407	2.09015	2.07739	2.1701	1.94337	2.04595	2.257	2.19721	1.95487	1.80793	2.25728	2.13422	1.96317	1.95696	1.97392	1.93534	2.05068	1.94139	2.22091	2.08519	2.07723	2.07093	2.16529	2.38493	1.99345	1.98795	1.90996	1.88629	1.98089	1.95379	2.09435
PDa336	GPi	Uni	F	70.5671	47.0588	8.43023	2.26858	2.10281	2.16795	2.22693	2.06617	2.06268	2.23185	2.24154	2.27387	2.40471	1.99136	1.90157	2.19326	2.03444	2.12118	2.13972	1.92807	2.04015	2.13135	2.101	2.06085	1.80152	2.16762	2.08628	1.96087	1.95931	1.99242	1.93514	2.07227	1.96228	2.19027	2.12098	2.06874	2.02038	2.32239	2.31496	1.96605	2.04038	2.09305	1.90594	2.01132	1.93926	1.96395
PDa338	GPi	Bi	M	74.3781	48.8889	7.31707	2.38515	2.16283	2.24789	2.27827	2.06949	2.07955	2.29495	2.3005	2.24488	2.36981	2.18272	2.01292	2.23086	2.04934	2.09793	2.10091	1.95697	2.11604	2.253	2.08906	1.99728	2.04228	2.22699	2.15552	1.93995	1.98041	2.02473	1.9399	2.05548	1.98691	2.2236	2.18547	2.0888	2.07717	2.11025	2.21707	2.05011	2.06144	1.97013	1.95969	2.02747	2.04061	1.99684
PDa339	GPi	Bi	M	68.8767	70.7317	-42.9441	2.34793	2.15126	2.22911	2.29529	2.20413	2.03867	2.29222	2.27297	2.2647	2.34313	2.1415	2.19302	2.25783	2.0855	2.15607	2.13958	2.05533	2.13051	2.16776	2.18618	2.05947	1.99841	2.22346	2.26452	2.05079	1.97964	1.92542	1.90061	2.03312	1.93528	2.31519	2.10093	2.07856	2.01615	2.20197	2.29077	1.93833	2.0501	2.00926	1.92742	2.06546	2.02807	2.00994
PDa341	STN	Bi	M	59.5671	53.7037	49.1279	2.27721	2.14476	2.27198	2.31309	2.14422	2.07668	2.36026	2.34657	2.32959	2.45049	2.19671	2.13961	2.14325	2.08627	2.21673	2.14593	1.94251	2.11787	2.21717	2.04391	2.06848	1.7956	2.32062	2.27673	2.0148	1.97507	1.95673	1.8602	2.06101	1.92197	2.12542	2.23585	2.04974	1.98375	2.24588	2.3264	1.94981	2.03997	2.01403	1.95556	2.00675	2.03088	1.97147
PDa342	GPi	Bi	M	73.8192	76.4706	0	2.30755	2.16447	2.26477	2.32141	2.05918	2.01003	2.32617	2.39575	2.2159	2.41689	2.10764	2.03843	2.26618	2.15906	2.10146	2.17618	1.92431	2.05212	2.2411	2.03813	2.06642	1.80896	2.26523	2.24192	1.90531	1.86029	1.9534	1.86308	2.06588	1.99663	2.18373	2.11324	2.0604	2.03169	2.32921	2.20858	1.98284	1.98787	1.93761	1.88609	1.99346	2.05378	2.03767
PDa345	GPi	Bi	M	75.3781	47.8261	17.4825	2.36303	2.16616	2.31229	2.35869	2.10182	2.06071	2.32493	2.34087	2.18336	2.339	2.12961	1.94218	2.1729	2.04804	2.13505	2.14042	1.9777	2.0545	2.2795	2.11441	2.0285	1.86661	2.33253	2.22596	2.21892	2.23158	1.97666	1.93243	2.05065	1.99132	2.18397	2.05858	2.02298	2.01963	2.07189	2.27187	2.03815	1.99547	1.9149	1.89647	1.97689	1.9781	2.02549
PDa346	STN	Bi	M	51.4301	65	26.6667	2.27928	2.08616	2.22556	2.24087	2.01262	2.0378	2.34117	2.30176	2.21481	2.03968	2.14388	2.15682	2.19673	2.05167	2.08898	2.08285	1.90865	2.10815	2.19901	2.10424	2.09592	2.02189	2.2423	2.22665	1.89633	1.88243	1.95305	1.87689	2.05782	1.94915	2.13733	2.27173	2.01658	2.0262	2.13246	2.19608	1.98351	2.03536	1.90701	1.93441	2.0517	2.01154	2.01868
PDa348	GPi	Bi	F	68.4493	68.9655	13.9665	2.29909	2.13851	2.27162	2.32575	2.04983	2.01769	2.34342	2.30869	2.22224	2.29641	2.17973	2.04181	2.22088	2.0314	2.15461	2.09987	2.02759	2.05315	2.26177	2.02716	1.98119	2.01014	2.25334	2.16593	1.97671	1.91743	1.95453	1.89563	2.01592	1.94871	2.21728	2.162	2.03937	2.04406	2.15165	2.21191	1.97146	2.03409	2.1144	1.95052	2.03187	2.01203	1.99226
PDa349	GPi	Bi	F	68.4137	34.5455	21.0526	2.36519	2.147	2.26177	2.2946	2.08961	2.09637	2.4272	2.30682	2.13839	2.38817	2.19638	1.91269	2.30602	2.05915	2.14506	2.03735	1.87803	2.05753	2.3259	2.05578	1.96316	1.80202	2.29179	2.17201	1.98412	1.95755	1.94562	1.83951	2.0204	1.9335	2.08045	2.04897	2.0824	2.07525	2.17468	2.24179	1.95554	1.98665	2.04582	1.89313	2.06472	1.97526	2.02514
PDa350	GPi	Bi	F	67.8959	29.4118	6.25	2.24903	2.10413	2.2208	2.27883	2.0528	2.0774	2.31298	2.25993	2.19923	2.3706	2.11911	2.10649	2.23777	2.11031	2.13895	2.07521	1.9354	2.08314	2.29327	2.04774	1.98226	1.82316	2.2509	2.1737	1.93951	1.99201	1.95855	1.83341	2.04333	1.90877	2.20385	2.05812	2.04005	2.00641	2.09201	2.14963	1.9949	2.07081	2.13781	1.88058	2.05716	1.95939	2.02233
PDa353	STN	Bi	M	63.074	48.1481	68	2.29662	2.06711	2.25126	2.28197	2.06856	2.0276	2.30082	2.25866	2.2143	2.33904	2.1544	2.14663	2.19633	2.09339	2.16719	2.15107	1.91523	2.09415	2.20363	2.18414	2.05688	1.7435	2.30296	2.16447	2.01024	1.92086	1.99987	1.90596	2.03635	1.92724	2.20899	2.195	2.0459	1.98119	2.23402	2.28	1.95935	1.93904	1.99008	1.89008	1.97008	1.97367	2.02176
PDa355	STN	Uni	M	70.5452	27.2727	50.3193	2.27178	2.02965	2.2407	2.22703	2.04872	2.06355	2.32853	2.25123	2.20291	2.34663	2.0676	2.15385	2.15652	2.00885	2.08295	2.08507	1.87221	2.09089	2.17	2.05973	2.01915	1.77479	2.24721	2.13026	1.9826	1.90514	1.88125	1.81161	1.98624	1.91919	2.0004	2.02905	1.96641	1.97133	2.27187	2.27661	1.92982	1.93534	2.05495	1.87639	1.94979	1.99403	1.96794
PDa361	STN	Bi	F	71.5753	47.7273	14.2857	2.30693	2.09778	2.18509	2.22193	2.05449	2.08908	2.2806	2.27848	2.18219	2.40688	2.15691	2.08037	2.19365	2.0544	2.09167	2.12557	1.89668	2.08851	2.33254	2.05997	2.04955	1.80173	2.16357	2.12923	1.97529	1.98751	1.99642	1.91856	1.93886	1.88941	2.21732	2.12068	2.04301	2.00913	2.16995	2.20277	1.99114	1.98237	1.93043	1.92622	2.26043	1.99475	2.00493
PDa362	GPi	Bi	M	64.9151	41.7722	0	2.27684	2.17576	2.25455	2.27362	2.09799	2.12993	2.33395	2.30613	2.27742	2.43095	2.15622	1.97455	2.20111	2.09724	2.12445	2.09578	1.94056	2.10309	2.23747	2.12996	2.10276	2.01198	2.28887	2.17729	1.97697	2.03689	2.01286	2.0259	2.08746	1.97426	2.22006	2.13065	2.04438	1.99321	2.11819	2.3229	1.99954	2.0203	1.91279	1.88944	2.03582	2.09775	2.02529
PDa363	GPi	Uni	M	58.8712	66.6667	-2.86369	2.34078	2.16915	2.30538	2.33177	2.11158	2.07827	2.33751	2.28918	2.27734	2.39398	2.16078	2.04884	2.26859	2.12	2.15047	2.17751	1.96063	2.05715	2.31908	2.09936	2.09632	1.90259	2.31195	2.30529	2.07241	2.01534	2.00647	1.91134	2.05806	1.95894	2.22527	2.10759	2.04119	2.01983	2.23193	2.21626	1.96821	2.08063	1.97817	1.91279	2.06269	2.07343	1.95107
PDa365	STN	Bi	M	48.1945	74	66.6338	2.21719	2.08075	2.23987	2.29004	2.09397	2.07745	2.31859	2.28346	2.28361	2.36051	2.16953	2.2157	2.08762	2.05609	2.17662	2.15113	1.87876	2.10968	2.16672	2.04907	2.06211	2.02541	2.28699	2.20014	2.04657	1.97909	2.00484	1.89675	2.03001	1.91986	2.19462	2.14304	2.12677	1.97184	2.11911	2.1906	1.98605	2.04005	1.94029	1.91438	2.06638	2.06442	1.96111
PDa369	STN	Bi	M	50.5342	92	21.4085	2.22865	2.14072	2.2119	2.28799	2.01703	1.98192	2.28539	2.25204	2.21233	2.30466	2.14541	1.91427	2.22755	2.00647	2.17729	2.10744	1.92337	2.04943	2.22013	2.17591	1.98852	1.69913	2.2531	2.22624	1.95299	1.90585	1.87443	1.82399	2.05878	1.92867	2.17255	2.23341	2.06543	1.95256	2.20829	2.28973	1.95414	2.00189	1.98345	1.928	2.07701	2.00963	1.99815
PDa371	STN	Bi	M	65.3068	27.5	44.7514	2.25902	2.10743	2.18697	2.22278	2.11018	2.10489	2.28911	2.29878	2.28466	2.13726	2.10318	2.18655	2.10722	2.10099	2.13215	2.09944	1.90299	2.09153	2.18495	1.95179	1.87617	2.02913	2.23103	2.12157	1.97298	2.01784	1.97322	1.88858	1.94005	1.90112	1.97724	2.08025	2.02038	1.97899	2.05708	2.22923	1.97367	2.03636	2.11428	1.90806	2.22561	2.01342	2.03676
PDa373	GPi	Uni	F	66.8384	57.1429	0	2.32734	2.21203	2.26315	2.30139	2.07	2.12856	2.28173	2.2681	2.02955	2.13822	2.1804	2.09447	2.22794	2.13791	2.13105	2.12753	1.88984	2.07501	2.23704	2.38837	2.09387	2.03456	2.26491	2.30908	2.00007	2.00843	1.97635	1.8623	1.99477	1.91258	2.16828	2.16012	2.18762	1.95279	2.18651	2.25811	1.95605	1.95287	2.07592	2.15407	1.96002	2.02973	2.19447
PDa374	GPi	Bi	M	73.1863	54.8387	-15.5331	2.38135	2.20465	2.27771	2.29698	2.10209	2.09474	2.30482	2.30079	2.29286	2.33544	2.22168	1.88307	2.18679	2.00561	2.09616	2.16269	1.93604	2.12468	2.28922	2.21607	2.09681	1.80982	2.28692	2.13102	1.97647	1.98031	2.03325	1.96168	2.01197	1.95607	2.19266	2.07043	2.04768	2.0067	2.08859	2.15209	1.99613	1.94345	2.08369	1.86295	2.01757	1.92713	2.03451
PDa375	GPi	Bi	M	76.7726	24.5283	-18.7454	2.30437	2.11111	2.23095	2.26169	2.07788	2.05468	2.28251	2.28241	2.21067	2.3763	2.22522	2.06443	2.22258	2.07256	2.11869	2.08874	1.94599	2.02374	2.21406	2.16146	2.05667	1.80732	2.24214	2.10376	1.95644	1.94683	2.00046	1.96109	2.05373	1.90966	2.18176	2.27761	2.00726	2.06057	1.8863	2.14974	1.99569	1.98601	2.07774	1.90449	2.06685	1.9056	1.98252
PDa376	STN	Bi	M	49.3452	68.4211	62.7793	2.30012	2.15415	2.23941	2.28813	2.06735	2.04941	2.26502	2.24848	2.25465	2.39492	2.08661	2.0815	2.26486	2.05328	2.11486	2.098	1.91634	2.04769	2.17463	2.14362	1.94312	2.04974	2.26032	2.14484	1.94716	1.9791	2.0232	1.94766	2.00023	1.89853	2.19083	2.16742	2.02318	1.99883	2.14471	2.21784	1.95629	2.03979	2.11642	1.91548	1.9897	2.05149	2.04176
PDa382	GPi	Uni	M	71.8027	62.963	18.023	2.28198	2.12846	2.18332	2.27817	2.00863	2.06915	2.27127	2.307	1.91539	2.34293	2.1469	1.85001	2.20225	2.0853	2.09261	2.08862	1.79924	2.0917	2.16657	2.02558	1.80633	1.70611	2.17085	2.17327	1.92034	1.90745	1.92573	1.85585	1.83394	1.81844	2.06191	1.99643	2.02365	2.03642	2.13586	2.13995	1.88192	1.99973	2.18792	1.9202	2.16411	1.95646	1.99342
PDa387	STN	Bi	M	66.8027	14.2857	25.4065	2.36439	2.14119	2.25572	2.35498	2.071	2.05862	2.31857	2.34463	2.28929	2.35402	2.16891	1.98796	2.28746	2.0669	2.11002	2.11497	1.99195	2.10901	2.23471	2.12601	1.98661	2.11388	2.31378	2.20928	1.95067	1.91722	1.98289	1.91249	1.95521	1.89062	2.18176	2.21558	2.03047	2.05887	2.12832	2.14773	1.997	2.01485	2.16926	1.96341	2.01094	2.01915	2.02343
PDa390	GPi	Bi	M	62.9726	90.625	21.9512	2.26009	2.05708	2.25053	2.29578	2.08704	2.08551	2.32185	2.25505	2.27054	2.35284	2.1734	2.06911	2.27616	2.14378	2.14446	2.15093	1.91972	2.10668	2.24786	2.06147	1.99249	1.83564	2.24153	2.15931	1.96698	2.00253	1.99098	1.9055	2.07827	1.94256	2.22085	2.11097	2.03403	1.99807	2.11142	2.39809	1.97801	2.05025	2.10766	1.90836	2.00626	2.0759	2.06098
PDa402	GPi	Uni	F	72.0959	61.5385	74.7947	2.27673	2.08942	2.27427	2.33204	2.10021	2.11679	2.29488	2.2798	2.28054	2.38887	2.16952	1.94969	2.21851	2.02388	2.06965	2.11838	1.89147	2.04624	2.3114	2.09785	2.07667	1.82372	2.25968	2.27825	1.94364	1.96167	2.03912	1.9865	2.02051	1.9328	2.05499	2.12005	2.03181	1.95273	2.09448	2.20703	1.98183	1.97532	2.01305	1.93287	2.00399	2.00557	2.02483
PDa409	GPi	Uni	M	65.8904	53.125	14.6209	2.3266	2.15098	2.22556	2.30768	2.07401	2.06861	2.282	2.27665	1.99919	2.3474	2.20071	2.0683	2.24531	2.07433	2.15565	2.15569	1.9283	2.09565	2.25326	2.06798	2.09053	1.78697	2.27036	2.13587	2.03119	1.9546	1.98938	1.91286	2.07204	1.95476	2.25247	2.11989	1.99874	1.9944	2.12259	2.32941	1.97865	2.04263	2.1025	1.93438	2.09779	1.94725	2.00068
PDa411	GPi	Bi	M	61.4521	53.3333	-3.26087	2.27774	2.14143	2.26713	2.33583	2.07413	2.07646	2.28217	2.33692	2.05577	2.10563	2.09724	2.07232	2.24017	2.11882	2.13215	2.0594	1.88065	2.12013	2.14623	2.14199	1.95436	2.07649	2.25614	2.32846	1.93616	1.90669	1.95073	1.86263	2.01078	1.91246	2.17206	2.04084	2.05005	2.00296	2.1791	2.25478	1.97857	2.02763	1.92146	1.91734	2.04162	2.01744	2.08555
PDa412	GPi	Bi	M	74.263	50	42.6778	2.2311	2.0328	2.28791	2.21322	2.08041	2.03872	2.27519	2.21707	2.19518	2.30563	2.07962	1.99227	2.11576	1.96624	2.04347	2.09583	1.84735	2.07598	2.19966	1.98054	1.96439	2.01877	2.26857	2.17631	1.94424	1.89404	2.04276	1.88451	1.93096	1.86589	2.25303	2.15245	2.16044	2.03428	2.33741	2.34715	1.9892	2.03321	2.10128	1.91146	2.0799	2.02291	2.05708
[truncated: 47 more columns]

## Sheet: Atlas Regions
ROI Number	Labels	Abbr.	X	Y	Z
1	Precentral_L	PreCG.L	-38.65	-5.68	50.94
2	Precentral_R	PreCG.R	41.37	-8.21	52.09
3	Frontal_Sup_L	SFGdor.L	-18.45	34.81	42.2
4	Frontal_Sup_R	SFGdor.R	21.9	31.12	43.82
5	Frontal_Sup_Orb_L	ORBsup.L	-16.56	47.32	-13.31
6	Frontal_Sup_Orb_R	ORBsup.R	18.49	48.1	-14.02
7	Frontal_Mid_L	MFG.L	-33.43	32.73	35.46
8	Frontal_Mid_R	MFG.R	37.59	33.06	34.04
9	Frontal_Mid_Orb_L	ORBmid.L	-30.65	50.43	-9.62
10	Frontal_Mid_Orb_R	ORBmid.R	33.18	52.59	-10.73
11	Frontal_Inf_Oper_L	IFGoperc.L	-48.43	12.73	19.02
12	Frontal_Inf_Oper_R	IFGoperc.R	50.2	14.98	21.41
13	Frontal_Inf_Tri_L	IFGtriang.L	-45.58	29.91	13.99
14	Frontal_Inf_Tri_R	IFGtriang.R	50.33	30.16	14.17
15	Frontal_Inf_Orb_L	ORBinf.L	-35.98	30.71	-12.11
16	Frontal_Inf_Orb_R	ORBinf.R	41.22	32.23	-11.91
17	Rolandic_Oper_L	ROL.L	-47.16	-8.48	13.95
18	Rolandic_Oper_R	ROL.R	52.65	-6.25	14.63
19	Supp_Motor_Area_L	SMA.L	-5.32	4.85	61.38
20	Supp_Motor_Area_R	SMA.R	8.62	0.17	61.85
21	Olfactory_L	OLF.L	-8.06	15.05	-11.46
22	Olfactory_R	OLF.R	10.43	15.91	-11.26
23	Frontal_Sup_Medial_L	SFGmed.L	-4.8	49.17	30.89
24	Frontal_Sup_Medial_R	SFGmed.R	9.1	50.84	30.22
25	Frontal_Med_Orb_L	ORBsupmed.L	-5.17	54.06	-7.4
26	Frontal_Med_Orb_R	ORBsupmed.R	8.16	51.67	-7.13
27	Rectus_L	REC.L	-5.08	37.07	-18.14
28	Rectus_R	REC.R	8.35	35.64	-18.04
29	Insula_L	INS.L	-35.13	6.65	3.44
30	Insula_R	INS.R	39.02	6.25	2.08
31	Cingulum_Ant_L	ACG.L	-4.04	35.4	13.95
32	Cingulum_Ant_R	ACG.R	8.46	37.01	15.84
33	Cingulum_Mid_L	DCG.L	-5.48	-14.92	41.57
34	Cingulum_Mid_R	DCG.R	8.02	-8.83	39.79
35	Cingulum_Post_L	PCG.L	-4.85	-42.92	24.67
36	Cingulum_Post_R	PCG.R	7.44	-41.81	21.87
37	Hippocampus_L	HIP.L	-25.03	-20.74	-10.13
38	Hippocampus_R	HIP.R	29.23	-19.78	-10.33
39	ParaHippocampal_L	PHG.L	-21.17	-15.95	-20.7
40	ParaHippocampal_R	PHG.R	25.38	-15.15	-20.47
41	Amygdala_L	AMYG.L	-23.27	-0.67	-17.14
42	Amygdala_R	AMYG.R	27.32	0.64	-17.5
43	Calcarine_L	CAL.L	-7.14	-78.67	6.44
44	Calcarine_R	CAL.R	15.99	-73.15	9.4
45	Cuneus_L	CUN.L	-5.93	-80.13	27.22
46	Cuneus_R	CUN.R	13.51	-79.36	28.23
47	Lingual_L	LING.L	-14.62	-67.56	-4.63
48	Lingual_R	LING.R	16.29	-66.93	-3.87
49	Occipital_Sup_L	SOG.L	-16.54	-84.26	28.17
50	Occipital_Sup_R	SOG.R	24.29	-80.85	30.59
51	Occipital_Mid_L	MOG.L	-32.39	-80.73	16.11
52	Occipital_Mid_R	MOG.R	37.39	-79.7	19.42
53	Occipital_Inf_L	IOG.L	-36.36	-78.29	-7.84
54	Occipital_Inf_R	IOG.R	38.16	-81.99	-7.61
55	Fusiform_L	FFG.L	-31.16	-40.3	-20.23
56	Fusiform_R	FFG.R	33.97	-39.1	-20.18
57	Postcentral_L	PoCG.L	-42.46	-22.63	48.92
58	Postcentral_R	PoCG.R	41.43	-25.49	52.55
59	Parietal_Sup_L	SPG.L	-23.45	-59.56	58.96
60	Parietal_Sup_R	SPG.R	26.11	-59.18	62.06
61	Parietal_Inf_L	IPL.L	-42.8	-45.82	46.74
62	Parietal_Inf_R	IPL.R	46.46	-46.29	49.54
63	SupraMarginal_L	SMG.L	-55.79	-33.64	30.45
64	SupraMarginal_R	SMG.R	57.61	-31.5	34.48
65	Angular_L	ANG.L	-44.14	-60.82	35.59
66	Angular_R	ANG.R	45.51	-59.98	38.63
67	Precuneus_L	PCUN.L	-7.24	-56.07	48.01
68	Precuneus_R	PCUN.R	9.98	-56.05	43.77
69	Paracentral_Lobule_L	PCL.L	-7.63	-25.36	70.07
70	Paracentral_Lobule_R	PCL.R	7.48	-31.59	68.09
71	Caudate_L	CAU.L	-11.46	11	9.24
72	Caudate_R	CAU.R	14.84	12.07	9.42
73	Putamen_L	PUT.L	-23.91	3.86	2.4
74	Putamen_R	PUT.R	27.78	4.91	2.46
75	Pallidum_L	PAL.L	-17.75	-0.03	0.21
76	Pallidum_R	PAL.R	21.2	0.18	0.23
77	Thalamus_L	THA.L	-10.85	-17.56	7.98
78	Thalamus_R	THA.R	13	-17.55	8.09
79	Heschl_L	HES.L	-41.99	-18.88	9.98
80	Heschl_R	HES.R	45.86	-17.15	10.41
81	Temporal_Sup_L	STG.L	-53.16	-20.68	7.13
82	Temporal_Sup_R	STG.R	58.15	-21.78	6.8
83	Temporal_Pole_Sup_L	TPOsup.L	-39.88	15.14	-20.18
84	Temporal_Pole_Sup_R	TPOsup.R	48.25	14.75	-16.86
85	Temporal_Mid_L	MTG.L	-55.52	-33.8	-2.2
86	Temporal_Mid_R	MTG.R	57.47	-37.23	-1.47
87	Temporal_Pole_Mid_L	TPOmid.L	-36.32	14.59	-34.08
88	Temporal_Pole_Mid_R	TPOmid.R	44.22	14.55	-32.23
89	Temporal_Inf_L	ITG.L	-49.77	-28.05	-23.17
90	Temporal_Inf_R	ITG.R	53.69	-31.07	-22.32
